# Supplementary material for: Strategies to increase childhood tuberculosis case detection at the primary health care level: Lessons from an active case finding study in Zambia
Source: PLoS One. 2023 Jul 19;18(7):e0288643. doi: 10.1371/journal.pone.0288643 (PMC10355435; doi:10.1371/journal.pone.0288643)
Supplement: S1 Appendix — (XLS) [file pone.0288643.s003.xls]

## Sheet: Sheet1
participant_type	sex	ent_point	other_dept_entry_point	prev_tb	year_last_tx_tb	coughing	cough_productive	duration_of_cough	fever	wtloss_pwgain	lethargy	delayed_att_milestones	lack_of_appetite	night_sweats	pos_hh_contact	chest_xray_comments	hiv_status	lflam_result	on_ipt	health_facility	age	final_tb	cxr_read	presumptive_tb	symptoms	anonymous_id
HHcontct	f			no		no			no	no	no	no	no	no	yes		neg		0		5			1	0	1
presumptive	m	opd		no		yes	1	1	yes	yes	no	no	yes	yes	no	LEFT LOWER ZONE INFITRATION	neg		1		4		abnormal	1	2	2
presumptive	f	opd		no		yes	1	2	yes	yes	yes	yes	yes	no	no	ABNORMAL	neg		0		1		abnormal	1	2	3
presumptive	f	mch		no		yes	1	2	no	no	no	yes	no	no	no	normal	neg		0		0		normal	1	2	4
HHcontct	f			no		no			no	no	no	no	no	no	yes	(-1) NORMAL	neg		1		2		normal	1	0	5
presumptive	f	TB clinic		no		yes	1	2	yes	yes	no	no	yes	yes	yes	NORMAL	neg		0		3		normal	1	2	6
HHcontct	m			no		yes	1	2	yes	no	no	no	no	no	yes	CARD SCORE IS -2 NORMAL CHEST			0		0		normal	1	2	7
presumptive	m	mch		no		yes	1	1	yes	yes	no	no	no	yes	no	(-2) NORMAL	neg		0		0		normal	1	2	8
presumptive	m	opd		no		yes	1	1	yes	yes	no	yes	yes	yes	yes	-2 NORMAL	neg		0		0		normal	1	2	9
HHcontct	m			no		no			no	no			no	no	yes	-2 LOWER RIGHT LOBE WITH INFILTRATE	neg		0		11		abnormal	1	0	10
presumptive	f	mch		no		yes	1	2	no	no	no		no	no	no	-2 NORMAL CHEST	neg		0		0		normal	1	1	11
HHcontct	m			no		no			no	yes	no	no	no	no	yes	(-2) NORMAL	neg		0		7		normal	1	1	12
presumptive	m	mch		no		yes	1	1	yes	no	yes		no	no	no	NORMAL	neg		0		0		normal	1	2	13
HHcontct	m			no		yes	1	1	yes	yes	yes	no	yes	no	yes	-2 NORMAL CHEST	neg		1		0		normal	1	2	14
presumptive	f	TB clinic		no		no			yes	yes	yes	no	yes	yes	yes		neg		1		4			1	2	15
HHcontct	f			no		no			no	no	no	yes	yes	no	yes	-2 NORMAL	neg				5		normal	1	2	16
presumptive	f	opd		no		yes	1	1	no	yes	yes	no	yes	no	yes	NORMAL (-2)	neg		0		3		normal	1	2	17
presumptive	f	mch		no		yes	0	1	no	no	no		no	no	no	(-1) NORMAL			0		0		normal	1	1	18
presumptive	f	mch		no		yes	1	2	no	no	no		no	no	no	NORMAL			0		0		normal	1	1	19
HHcontct	m			no		no			no	no	no	no	no	no	yes	-1 ABNORMAL RIGHT HILAR HYMPHADENOPATHY	neg				1		abnormal	1	0	20
presumptive	f	opd		no		yes	1	3	yes	yes	yes	no	yes	yes	no		neg		0		6			1	2	21
presumptive	f	opd		no		yes	0	3	yes	no	no		no	yes	no	-2 NORMAL	neg		0		0		normal	1	2	22
presumptive	f	opd		no		yes	1	1	yes	no	no	no	yes	no	no		neg		0		1			1	2	23
presumptive	f	TB clinic		no		yes	1	1	no	yes	yes		yes	yes	yes	(-2) normal	neg		0		0		normal	1	2	24
presumptive	f	TB clinic		no		yes	1	2	yes	yes	yes	no	yes	no	no	(-1) NORMAL	neg				1		normal	1	2	25
presumptive	m	opd		no		yes	1	2	yes	yes	no	no	yes	yes	no	(-1) NORMAL			0		0		normal	1	2	26
presumptive	m	opd		no		yes	0	3	no	yes	no	yes	yes	yes	no	CARD SCORE -2 RT IN WITH CONSOLIDATION WITH PNEMONIA	neg		0		0		abnormal	1	2	27
presumptive	m	opd		no		yes	1	1	yes	no			yes	no	no	-2 NORMAL CHEST	neg		0		12		normal	1	2	28
presumptive	m	mch		no		yes	1	3	yes	no	no	no	no	yes	no	(-2)	neg		0		2			1	2	29
HHcontct	f			no		no			no	no	no	no	no	no	yes		neg		0		9			1	0	30
presumptive	m	mch		no		yes	1	3	yes	no	no	no	yes	yes	no	(-2) NORMAL	neg				2		normal	1	2	31
HHcontct	f			no		no			no	no			no	no	yes	NORMAL CHEST	neg		0		12		normal	1	0	32
presumptive	f	mch		no		yes	1	3	yes	yes	no	no	yes	no	no	(-2) NORMAL	neg		0		0		normal	1	2	33
presumptive	f	TB clinic		no		yes	1	1	yes	no	yes	yes	yes	no	no	THE CARD SCORE CAME OUT -2	neg				0			1	2	34
presumptive	m	TB clinic		no		yes	0	2	no	yes	yes	no	no	no	no	CARD SCORE CAME OUT AS -2 ABNORMAL RESULT	neg				4			1	2	35
HHcontct	m			no		no			no	no			no	no	yes	NORMAL CHEST	neg		0		10		normal	1	0	36
presumptive	f	opd		no		yes	0	2	no	no			no	no	no	(-2) NORMAL	pos		0		13		normal	1	1	37
presumptive	m	opd		no		no			yes	yes			yes	no	no	CARD SCORE -2 LYMPHADNOPHATHY	neg				10		abnormal	1	2	38
HHcontct	f			no		yes	1	1	yes	no	no	no	no	no	yes		neg		0		2			1	2	39
presumptive	m	opd		no		yes	1	2	yes	no	no	no	yes	yes	no	-2 NORMAL CHEST	neg		0		2		normal	1	2	40
presumptive	m	opd		no		yes	0	1	no	no	no	no	no	no	no	NORMAL CHEST	neg		0		0		normal	1	1	41
HHcontct	f			no		yes	0	1	yes	no	no	no	yes	no	yes	-2 NORMAL CHEST	neg		0		5		normal	1	2	42
presumptive	f	opd		no		yes	1	1	no	no	yes		no	no	no	-2 NORMAL CHEST	neg		0		0		normal	1	2	43
HHcontct	f			no		no			no	yes			yes	no	yes		neg		0		13			1	2	44
presumptive	m	opd		no		yes	1	1	yes	no	yes	no	no	no	yes		neg				0			1	2	45
HHcontct	f			no		no			yes	yes	yes	no	no	no	yes	-2 NORMAL	neg		0		5		normal	1	2	46
presumptive	f	opd		no		yes	1	1	yes	no	no	no	no	yes	no	CARD SCORE -2 NORMAL CHEST	neg				0		normal	1	2	47
HHcontct	m			no		yes	1	2	no	no	no	no	yes	no	yes		neg		0		6			1	2	48
presumptive	f	opd		no		yes	0	1	no	no	no	no	yes	no	no	-2 NORMAL CHEST	neg				0		normal	1	2	49
HHcontct	m			no		yes	0	1	no	no	no	no	no	no	yes		neg		0		8			1	1	50
presumptive	m	opd		no		yes	1	1	no	no	no	no	no	no	no	CARD SCORE -2 ABNORMAL	neg		0		1		abnormal	1	1	51
HHcontct	m			no		no			yes	no	no	no	no	no	yes		neg		0		8			1	1	52
presumptive	m	opd		no		yes	1	1	yes	yes	yes	yes	yes	yes	no	-2 ABNORMAL CHEST X RAY	neg		0		1		abnormal	1	2	53
presumptive	m	opd		no		yes	1	1	yes	yes	yes	no	yes	yes	no	-2 NORMAL CHEST	neg		0		0		normal	1	2	54
HHcontct	f			no		no			yes	no			no	no	yes		neg		0		10			1	1	55
presumptive	f	opd		no		yes	1	1	no	no	no		no	no	no	-2 NORMAL CHEST X-RAY	neg		0		0		normal	1	1	56
presumptive	m	opd		no		yes	1	1	yes	yes	no	yes	yes	no	no	-2 ABNORMAL. OPACIFICATION RIGHT LOWER LOBE CONSISTENT WITH LOBE PNEUMONIA	neg		0		0		abnormal	1	2	57
HHcontct	m			no		yes	1	2	no	no	no	no	no	no	yes	-2 NORMAL CHEST	neg		1		1		normal	1	1	58
presumptive	f	opd		no		yes	1	1	yes	no	no	yes	no	yes	no		neg		0		0			1	2	59
presumptive	f	opd		no		yes	1	1	yes	yes	yes	no	no	yes	no	-1 NORMAL CHEST	neg		0		3		normal	1	2	60
HHcontct	m			no		no			no	yes			no	no	yes		neg		0		12			1	1	61
presumptive	f	mch		no		yes	1	2	yes	no	no	no	yes	yes	no	-2 NORMAL CHEST	neg		0		1		normal	1	2	62
HHcontct	f			no		yes	0	1	yes	no	no	yes	no	no	yes	-1 NORMAL CHEST	neg				5		normal	1	2	63
HHcontct	f			no		yes	1	1	no	no	no	no	no	no	yes		neg		0		0			1	1	64
presumptive	f	opd		no		yes	0	2	yes	yes	yes	no	yes	yes	yes	-2 NORMAL CHEST	neg				2		normal	1	2	65
HHcontct	m			no		yes	0	1	no	no	no	no	no	yes	yes		neg		1		0			1	2	66
presumptive	f	opd		no		yes	1	1	yes	no	no	no	yes	no	no	CAD SCORE -2	neg		0		1			1	2	67
presumptive	f	mch		no		yes	0	2	no	yes	no	no	yes	no	no	CAD -2 NORMAL CHEST	neg		0		2		normal	1	2	68
presumptive	m	opd		no		yes	1	3	yes	yes	no	no	yes	yes	no	-2 NORMAL CHEST	neg		0		0		normal	1	2	69
presumptive	f	opd		no		yes	1	1	yes	no	yes	no	yes	yes	no	-2 NORMAL CHEST	neg		0		0		normal	1	2	70
presumptive	m	opd		no		yes	1	1	yes	yes	yes	yes	yes	yes	no	-2 NORMAL CHEST	neg		0		0		normal	1	2	71
presumptive	f	opd		no		yes	1	1	yes	yes	yes	yes	yes	no	no	-2 NORMAL CHEST	neg		0		3		normal	1	2	72
presumptive	f	opd		no		yes	0	3	no	yes	no	no	yes	no	no	-2 NORMAL CHEST	neg		0		7		normal	1	2	73
HHcontct	f			no		no			no	no	no	no	no	no	yes		neg		0		0			1	0	74
presumptive	m	opd		no		yes	1	1	yes	yes	no	no	yes	yes	no	-2 NORMAL CHEST	neg		0		4		normal	1	2	75
HHcontct	m			no		no			no	yes	no	no	no	no	yes		neg		1		4			1	1	76
presumptive	m	opd		no		no			yes	yes	yes	no	no	yes	no	-1 NORMAL	neg		0		5		normal	1	2	77
presumptive	m	opd		no		yes	0	1	yes	no	yes	no	no	yes	no	-2 NORMAL	neg		0		3		normal	1	2	78
presumptive	m	opd		no		yes	1	1	yes	yes	no	no	no	no	no	-2 NORMAL	neg		0		0		normal	1	2	79
presumptive	f	opd		no		yes	0	1	yes	no	no	no	yes	no	no	ABNORMAL ( RT MID LOBE OPACITIES) PNEUMONIA			0		6		abnormal	1	2	80
HHcontct	m			no		yes	1	1	no	no	yes	no	yes	no	yes	-2 NORMAL	neg		0		8		normal	1	2	81
presumptive	f	opd		no		yes	1	1	yes	no	no		no	no	no	(-2) NORMAL	neg		0		0		normal	1	2	82
HHcontct	m			no		yes	0	2	no	no	no	no	yes	no	yes	-2 NORMAL CHEST	neg		1		4		normal	1	2	83
presumptive	f	opd		no		yes	1	1	yes	yes	yes	no	no	yes	no	-2 NORMAL			0		2		normal	1	2	84
presumptive	f	TB clinic		no		yes	1	2	no	no	no	no	no	no	no	-2 NORMAL	neg		0		2		normal	1	1	85
presumptive	m	opd		no		yes	1	1	no	no	no		no	no	no	-1 NORMAL CHEST	neg		0		0		normal	1	1	86
HHcontct	m			no		yes	0	1	yes	no			no	yes	yes	-2 NORMAL	neg		0		10		normal	1	2	87
presumptive	f	opd		no		no			yes	no			yes	no	no	-2 NORMAL CHEST	neg		0		12		normal	1	2	88
HHcontct	f			no		yes	1	1	yes	no	no	no	no	no	yes	-2 NORMAL	neg		0		6		normal	1	2	89
presumptive	f	opd		no		yes	1	1	yes	yes	yes	no	yes	no	no	(-2) BILATERAL PARAHILAR INFILTRATIONS	neg		0		2		abnormal	1	2	90
HHcontct	f			no		yes	1	1	yes	no			no	no	yes	-2 NORMAL	neg		0		13		normal	1	2	91
presumptive	m	opd		no		yes	0	1	no	no	no	no	yes	yes	no	(-1) NORMAL	neg		0		0		normal	1	2	92
HHcontct	f			no		yes	1	3	no	yes	yes	no	no	yes	yes	-2 ABNORMAL (BILATERAL HILAR OPACITIES UPPER MIDIASTINAL WIDENING)	neg		0		5		abnormal	1	2	93
presumptive	f	opd		no		yes	1	1	yes	no	yes	no	no	no	no	BILATERAL LOWER LOBE CONSOLIDATION - PNEUMONIA, ABNORMAL CHEST	neg		0		4		abnormal	1	2	94
HHcontct	f			no		yes	1	1	yes	yes	yes	no	yes	yes	yes	-2 ABNORMAL (right middle lobe opacifications [parahilar])	neg		0		0		abnormal	1	2	95
presumptive	f	opd		no		yes	1	1	no	no	yes	no	yes	no	no	-1 NORMAL	neg		0		7		normal	1	2	96
presumptive	f	opd		no		yes	1	1	no	yes	no	no	yes	no	no	-2 NORMAL CHEST	neg		0		0		normal	1	2	97
presumptive	f	opd		no		yes	1	1	yes	no	no	no	yes	no	no	(-1) ABNORMAL RIGHT LUNG OPACITIES	neg		0		1		abnormal	1	2	98
presumptive	f	opd		no		yes	0	1	yes	no	no	no	no	no	no	-2 NORMAL	neg		0		1		normal	1	2	99
presumptive	m	opd		no		yes	1	2	yes	yes	no	no	yes	no	no	-2 abnormal	neg		0		0		abnormal	1	2	100
HHcontct	f			no		yes	1	2	yes	yes	yes	no	yes	no	yes	NORMAL			1		2		normal	1	2	101
presumptive	m	opd		no		no			yes	yes	yes	no	yes	yes	yes	SUGGESTED TB, ABNORMAL CHEST	neg		0		0	clinical	abnormal	1	2	102
presumptive	f	opd		no		yes	1	3	yes	yes	yes	no	yes	no	no	-2 HILAR, UPPER RIGHT ZONE OPACITIES - ABNORMAL	neg		0		0	clinical	abnormal	1	2	103
presumptive	m	opd		no		yes	1	2	yes	yes	no	no	yes	no	no	-2 normal chest	neg		0		0		normal	1	2	104
presumptive	m	opd		no		yes	1	1	yes	yes	no	no	no	no	no				0		0			1	2	105
HHcontct	f			no		yes	0	2	no	no			no	no	yes	NORMAL CHEST	neg		0		13		normal	1	1	106
presumptive	m	mch		no		yes	1	2	yes	no	no	no	no	yes	yes	NORMAL CHEST			0		5		normal	1	2	107
presumptive	f	mch		no		yes	1	2	yes	no	yes	no	no	yes	no	-2 NORMAL CHEST	neg		1		0		normal	1	2	108
presumptive	f	opd		no		yes	1	1	yes	yes	no	no	yes	no	no		neg		0		0			1	2	109
presumptive	f	mch		no		yes	0	1	yes	no	no	no	no	no	no	-2 NORMAL CHEST	neg		0		5		normal	1	2	110
presumptive	f	mch		no		yes	1	1	yes	yes	no	no	yes	no	no	-2 NORMAL CHEST	neg		0		0		normal	1	2	111
presumptive	f	mch		no		yes	1	1	yes	yes	yes	no	yes	no	no		neg		0		0			1	2	112
HHcontct	f			no		no			no	no			no	no	yes	NORMAL CHEST	neg		0		10		normal	1	0	113
presumptive	f	mch		no		no			no	no	no		no	no	no		pos				9			0	0	114
HHcontct	m			no		yes	1	1	no	no	yes	no	yes	no	yes		neg		0		9			1	2	115
presumptive	f	ART		no		no			no	no			no	no	no	-2 NORMAL CHEST	pos		1		11		normal	0	0	116
presumptive	m	opd		no		yes	1	1	yes	no	no	no	yes	no	no	-2 ABNORMAL BILATERAL BAT WING OPACIFICATION SUGGESTIVE OF PNEUMONIA	neg		0		0		abnormal	1	2	117
HHcontct	m			no		yes	0	1	no	no	no	no	no	no	yes	-2 NORMAL CHEST	neg		1		5		normal	1	1	118
presumptive	f	opd		no		yes	1	2	yes	no	no	no	no	yes	no	-1 consolidation mild right middle lobe and left lower lobe small consolidation	neg		0		0		abnormal	1	2	119
presumptive	m	mch		no		yes	1	1	no	yes	no	no	no	no	no		neg		0		2			1	2	120
HHcontct	f			no		no			no	no	no	no	no	no	yes	-2 NORMAL CHEST	neg		1		1		normal	1	0	121
presumptive	m	ART		no		yes	1	1	yes	no	no	no	yes	no	no		neg		0		0			1	2	122
HHcontct	m			no		no			no	no	no	no	no	no	yes	-2 NORMAL CHEST	neg		1		3		normal	1	0	123
presumptive	f	TB clinic		yes	2019	yes	0	3	yes	yes	no	no	no	yes	yes	-1 RIGHT MIDDLE LOBE - PNEUMONIA, CHEST ABNORMAL	neg		0		1		abnormal	1	2	124
HHcontct	m			no		no			no	no	no	no	no	no	yes	-2 NORMAL CHEST	neg		1		0		normal	1	0	125
presumptive	m	opd		no		yes	0	1	yes	yes	yes	no	yes	no	no	NORMAL	neg		0		2		normal	1	2	126
presumptive	f	opd		no		yes	0	1	yes	no	no	no	no	no	no	-2 NORMAL	neg		0		2		normal	1	2	127
presumptive	m	opd		no		yes	1	2	yes	no	yes	no	yes	no	no	abnormal chest	neg		0		1		abnormal	1	2	128
HHcontct	f			no		no			no	no			no	no	yes	-1 NORMAL CHEST	neg		0		10		normal	1	0	129
HHcontct	m			no		no			no	no	no	no	no	no	yes	-2 normal chest	neg		1		5		normal	1	0	130
presumptive	m	opd		no		yes	1	2	yes	no	yes	no	yes	no	no	-2 ABNORMAL ( bilateral infiltrations shadowing suggestive of pnemonia)	neg		0		2		abnormal	1	2	131
HHcontct	f			no		yes	0	1	no	no	no	no	yes	yes	no	-2 normal	neg		0		0		normal	1	2	132
presumptive	m	opd		no		yes	1	1	no	yes	yes	no	no	yes	no	-2 ABNORMAL (right hila opacities)	neg		0		2		abnormal	1	2	133
HHcontct	m			no		yes	0	1	no	no	no	no	no	no	yes		neg				8			1	1	134
presumptive	m	mch		no		yes	1	1	yes	no	yes	no	yes	yes	no	-1 chest normal	neg		0		0		normal	1	2	135
presumptive	m	TB clinic		no		yes	1	3	yes	no	no	no	yes	yes	yes	ABNORMAL SUGGESTIVE OF PNEUMONIA	neg		0		4	clinical	abnormal	1	2	136
HHcontct	m			no		no			no	no	no	no	no	no	yes	NORMAL CHEST	neg				7		normal	1	0	137
presumptive	m	mch		no		no			no	no	no	no	no	no	no		neg		0		2			0	0	138
presumptive	f	mch		no		yes	0	1	yes	no	no	no	no	no	no	-2 NORMAL CHEST	neg		0		3		normal	1	2	139
presumptive	m	opd		no		no			no	no	no	no	no	no	no		neg		0		5			0	0	140
presumptive	m	mch		no		yes	0	1	yes	no	no	no	no	no	no	-1 NORMAL CHEST	neg		0		1		normal	1	2	141
presumptive	m	mch		no		yes	1	1	no	no	no	no	no	no	yes	NORMAL CHEST	neg		0		0		normal	1	1	142
presumptive	f	mch		no		yes	1	1	yes	no	yes	no	no	no	no	-2 NORMAL	neg		0		0		normal	1	2	143
presumptive	m	mch		no		yes	1	1	yes	no	yes	no	no	no	no	NORMAL CHEST			0		0		normal	1	2	144
presumptive	f	mch		no		yes	0	1	yes	yes	yes	no	yes	yes	no	-2 normal chest			0		3		normal	1	2	145
presumptive	m	opd		no		yes	0	1	yes	no	yes	no	yes	yes	no				0		7			1	2	146
HHcontct	m			no		no			yes	no	no	no	no	no	yes	-2 NORMAL CHEST	neg		1		0		normal	1	1	147
presumptive	f	mch		no		yes	0	1	no	no	no	no	no	no	no	-2 normal chest			0		0		normal	1	1	148
HHcontct	f			no		no			no	no	no	no	no	no	yes	-2 NORMAL CHEST	neg		0		6		normal	1	0	149
presumptive	m	mch		no		yes	0	1	yes	no	yes	no	no	no	no	NORMAL CHEST	neg		0		3		normal	1	2	150
HHcontct	f			no		no			no	no	no	no	no	no	yes		neg		0		7			1	0	151
presumptive	m	mch		no		yes	0	1	yes	no	no	no	no	no	no	-2 NORMAL	neg		0		0		normal	1	2	152
HHcontct	m			no		no			no	no	no	no	no	no	yes	-2 NORMAL CHEST	neg		0		2		normal	1	0	153
presumptive	m	mch		no		yes	0	1	yes	yes	yes	no	yes	no	no	NORMAL CHEST	neg		0		1		normal	1	2	154
HHcontct	m			no		no			no	no	no	no	no	no	yes	-2 NORMAL CHEST	neg		0		7		normal	1	0	155
presumptive	m	mch		no		yes	0	1	no	yes	no	no	yes	no	no		neg		0		0			1	2	156
HHcontct	m			no		no			no	no	no	no	no	no	no	NORMAL	neg		1		3		normal	0	0	157
presumptive	m	TB clinic		no		yes	1	1	yes	no	no	no	no	no	no	-2 NORMAL CHEST	neg		0		3		normal	1	2	158
presumptive	m	mch		no		yes	1	1	yes	no	no	no	yes	no	no	-2 NORMAL CHEST	neg				0		normal	1	2	159
presumptive	m	TB clinic		no		yes	1	2	yes	yes	yes	no	yes	no	no	-2 NORMAL	neg		1		1		normal	1	2	160
presumptive	f	mch		no		yes	1	1	no	no	no	no	no	no	no		neg		1		0			1	1	161
presumptive	f	opd		no		yes	1	1	yes	no	no	no	no	no	no	-2 normal			0		3		normal	1	2	162
presumptive	m	mch		no		yes	1	1	yes	no	yes	yes	no	yes	no	NORMAL CHEST	neg				0		normal	1	2	163
HHcontct	m			no		yes	1	1	yes	no	no	no	no	no	yes		neg		1		0			1	2	164
presumptive	f	opd		no		yes	0	1	no	yes	no	no	no	no	no	-2 ABNORMAL RIGHT NODE LOBE OPACIFICATION SUGGESTIVE OF PNEUMONIA	neg		0		4		abnormal	1	2	165
HHcontct	f			no		yes	1	1	yes	no	no	no	yes	yes	yes		neg		1		3			1	2	166
presumptive	f	mch		no		yes	0	1	yes	yes	no	no	no	no	no	NORMAL CHEST	neg		0		0		normal	1	2	167
HHcontct	m			no		no			no	no	no	no	no	no	yes		neg		0		0			1	0	168
presumptive	m	mch		no		yes	0	1	yes	yes	no	no	no	no	no	(-1) NORMAL CHEST	neg		0		2		normal	1	2	169
HHcontct	f			no		no			no	no	no	no	no	no	yes		neg		0		3			1	0	170
presumptive	m	mch		no		yes	0	1	yes	no	no	no	no	yes	no	OPACIFICTION IN A RIGHT MIDDLE LOBE AND PNEMONIA	neg		0		2		abnormal	1	2	171
HHcontct	f			no		no			no	no	no	no	no	no	yes		neg		0		2			1	0	172
presumptive	f	mch		no		yes	0	1	yes	yes	yes	no	yes	no	no	-2 NORMAL					0		normal	1	2	173
presumptive	m	mch		no		yes	1	1	no	yes	no	no	yes	yes	no		neg		0		0			1	2	174
presumptive	f	Malnutrition		no		yes	0	1	no	yes	yes	yes	yes	yes	no		neg		0		2			1	2	175
HHcontct	f			no		no			no	no			no	no	yes		neg		0		11			1	0	176
presumptive	m	opd		no		yes	0	2	yes	no	no	no	no	yes	no		neg		0		0			1	2	177
presumptive	f	mch		no		yes	1	3	yes	no	yes	no	yes	no	no	-2 NORMAL CHEST	neg		0		1		normal	1	2	178
presumptive	m	opd		no		yes	1	1	no	no	no	no	no	no	no	-2 BILATERAL UPPER LOBE OPAFICATION, BILATERAL LOBE OPACITIES SUGGESTIVE OF PNEUMONIA	neg		0		3		abnormal	1	1	179
presumptive	f	opd		no		yes	0	1	yes	no	yes	no	yes	yes	no	-2 NORMAL CHEST	neg		0		0		normal	1	2	180
presumptive	f	Malnutrition		no		yes	0	1	no	no	no	no	no	no	no	-2 NORMAL CHEST	neg		0		0		normal	1	1	181
presumptive	m	TB clinic		no		yes	1	3	yes	no	no	no	no	no	yes		neg		0		0			1	2	182
HHcontct	m			no		no			no	no			no	no	yes		neg		0		11			1	0	183
presumptive	f	opd		no		yes	1	1	yes	yes	no	no	yes	no	no		neg		0		3			1	2	184
presumptive	m	opd		no		yes	0	1	yes	no	no	no	no	no	no	-2 NORMAL CHEST	neg		0		1		normal	1	2	185
presumptive	f	Malnutrition		no		yes	1	2	yes	yes	yes	no	yes	no	no	-2 NORMAL CHEST	neg		0		1		normal	1	2	186
presumptive	f	ART		no		no			yes	no	no	no	no	yes	no	-2 NORMAL CHEST	pos		1		3		normal	1	2	187
presumptive	m	opd		no		yes	1	1	yes	no	no	no	yes	no	no		neg		0		0			1	2	188
presumptive	f	opd		no		yes	1	1	yes	yes	yes	no	no	yes	no		neg		0		1			1	2	189
presumptive	f	opd		no		yes	1	1	yes	yes	yes	no	yes	yes	no	-2 DD - PNEUMONIA SUGGESTIVE OF TB ?	neg				4		abnormal	1	2	190
presumptive	f	opd		no		yes	1	1	yes	yes	yes	no	yes	no	no		neg		0		1			1	2	191
HHcontct	f			no		no			no	no			no	no	yes		neg		0		11			1	0	192
presumptive	f	opd		no		yes	0	1	yes	yes	yes	no	yes	no	no		neg		1		2			1	2	193
presumptive	f	opd		no		yes	0	1	yes	no	yes	no	no	no	no		neg		0		0			1	2	194
HHcontct	m			no		no			no	no			no	no	yes		neg		0		11			1	0	195
presumptive	m	opd		no		yes	1	2	no	no	no	no	yes	no	no		neg		0		5			1	2	196
HHcontct	m			no		no			no	no	no	no	no	no	yes		neg		0		9			1	0	197
presumptive	m	opd		no		yes	1	2	yes	yes	no	no	no	yes	no		neg		0		2			1	2	198
HHcontct	f			no		no			no	no	no	no	no	no	yes		neg		0		8			1	0	199
presumptive	f	opd		no		yes	1	1	no	no	no	no	no	no	no		neg		0		0			1	1	200
presumptive	f	mch		no		no			yes	no	no	no	yes	no	no	-2 NORMAL	neg		0		0		normal	1	2	201
presumptive	f	mch		no		yes	0	1	no	yes	no	no	no	yes	no	NORMAL CHEST	neg		0		0		normal	1	2	202
presumptive	f	opd		no		yes	1	2	yes	yes			yes	no	yes	-1 ABNORMAL CHEST P.T.B	neg		0		13	clinical	abnormal	1	2	203
HHcontct	f			no		yes	1	1	no	no			no	no	yes		neg		0		11			1	1	204
presumptive	f	opd		no		yes	1	2	yes	no	yes	no	yes	yes	no		neg		0		0			1	2	205
HHcontct	f			no		no			no	no			no	no	yes		neg		0		14			1	0	206
presumptive	f	mch		no		yes	1	2	yes	yes	yes	yes	yes	yes	no	-2 NORMAL CHEST	neg		0		2		normal	1	2	207
presumptive	f	opd		no		yes	1	2	no	no	no	no	yes	yes	no	-2 bilateral mid lobe opacification	neg		0		1		abnormal	1	2	208
presumptive	m	opd		no		yes	1	1	yes	no	no	no	yes	no	no	-1 NORMAL CHEST	neg		0		1		normal	1	2	209
presumptive	f	opd		no		yes	1	1	yes	yes	no	no	no	no	no		neg		0		0			1	2	210
presumptive	m	opd		no		yes	0	1	yes	no	no	no	yes	no	no	-2 ABNORMAL CHEST	neg		0		0		abnormal	1	2	211
HHcontct	f			no		no			yes	no	no	no	no	no	yes		neg				8			1	1	212
presumptive	m	opd		no		yes	1	1	yes	yes	no	yes	yes	no	no	-1 NORMAL CHEST	neg		0		1		normal	1	2	213
presumptive	m	openaccess		no		yes	0	1	yes	yes	yes	no	yes	yes	no	-2 NORMAL CHEST	pos		0		8		normal	1	2	214
presumptive	f	opd		no		yes	1	1	yes	no	no	no	no	no	no	-1 NORMAL	neg		0		0		normal	1	2	215
HHcontct	m			no		no			no	no	no	no	no	no	yes		neg		0		8			1	0	216
presumptive	m	opd		no		yes	1	2	yes	yes	yes	no	yes	yes	no	-2 NORMAL	neg		0		1		normal	1	2	217
HHcontct	f			no		no			no	no	no	no	no	no	yes		neg				5			1	0	218
presumptive	m	opd		no		yes	1	1	yes	no	yes	no	yes	no	no	-2 NORMAL	neg		0		0		normal	1	2	219
presumptive	f	opd		no		yes	1	3	yes	yes	no	no	no	yes	no	-2 NORMAL	neg		0		4		normal	1	2	220
HHcontct	f			no		no			no	no			no	no	yes		neg		0		13			1	0	221
presumptive	m	opd		no		yes	1	1	yes	no	no	no	no	no	no	-2 NORMAL	neg		0		0		normal	1	2	222
HHcontct	f			no		no			no	no	no	no	no	no	yes		neg		0		4			1	0	223
presumptive	m	opd		no		yes	1	2	yes	no	no	no	yes	yes	no	-2 NORMAL	neg		0		2		normal	1	2	224
HHcontct	m			no		no			no	no	no	no	no	no	yes		neg		0		1			1	0	225
presumptive	f	opd		no		yes	1	3	yes	yes	no	no	no	no	no	NORMAL CHEST	neg		0		0		normal	1	2	226
presumptive	m	mch		no		yes	1	1	yes	yes	yes	no	yes	no	no		neg		0		1			1	2	227
presumptive	f	TB clinic		no		yes	0	1	yes	yes	yes	no	yes	no	no		neg		0		0			1	2	228
presumptive	f	mch		no		yes	1	2	yes	yes	yes	no	no	no	no		neg		0		0			1	2	229
presumptive	m	opd		no		yes	1	1	yes	no	no	no	yes	no	no		neg		0		1			1	2	230
HHcontct	m			no		no			no	no	no	no	no	no	yes	normal chest	neg		1		2		normal	1	0	231
presumptive	m	TB clinic		no		yes	1	3	yes	yes	no	yes	no	yes	yes	RIGHT MIDDLE LOBE PACIFICATION , ABNORMAL CHEST	neg		0		0	clinical	abnormal	1	2	232
presumptive	m	mch		no		yes	0	2	yes	yes	no	no	no	no	no	-2 NORMAL CHEST	neg		0		5		normal	1	2	233
presumptive	f	opd		no		yes	1	1	yes	yes	no	no	yes	no	no		neg		0		0			1	2	234
HHcontct	m			no		yes	1	1	yes	yes	yes	no	no	yes	yes	-2 NORMAL CHEST	neg		0		0		normal	1	2	235
presumptive	f		COMMUNITY	no		yes	0	1	yes	no	no	no	no	no	no	-2 normal chest	neg		0		5		normal	1	2	236
HHcontct	m			no		yes	0	1	yes	yes	yes	yes	yes	yes	yes	-2 NORMAL	neg		0		2		normal	1	2	237
presumptive	m	opd		no		yes	1	2	yes	no	no	no	yes	no	no	-1 NORMAL CHEST	neg		0		5		normal	1	2	238
presumptive	m	opd		no		yes	1	1	yes	yes	yes		yes	yes	no	-2 normal chest	neg		0		1		normal	1	2	239
presumptive	f	mch		no		yes	0	1	yes	no	no	no	no	no	no		neg		0		0			1	2	240
presumptive	m	mch		no		yes	1	1	yes	yes	no	no	no	no	no		neg				0			1	2	241
presumptive	m	opd		no		yes	1	1	yes	yes	yes	no	yes	no	no	RIGHT UPPER LOBE OPACIFICATION - PNEUMONIA	neg				0		abnormal	1	2	242
HHcontct	m			no		no			no	no	no	no	no	no	yes	-2 NORMAL CHEST	neg		1		5		normal	1	0	243
presumptive	f	opd		no		yes	0	1	yes	no	no	no	no	no	no	-2 NORMAL CHEST	neg		0		1		normal	1	2	244
presumptive	f	opd		no		yes	0	1	yes	no	no	no	no	yes	no	-2 NORMAL CHEST			0		3		normal	1	2	245
presumptive	m	opd		no		yes	0	1	yes	no	yes	no	yes	no	no	-2 NORMAL	neg		0		4		normal	1	2	246
presumptive	m	opd		no		yes	1	1	no	no	no	no	no	no	no	-2 NORMAL	neg		0		2		normal	1	1	247
presumptive	m	opd		no		yes	1	2	yes	yes	no	no	yes	yes	no	-2 NORMAL	neg		0		0		normal	1	2	248
HHcontct	m			no		no			no	no			no	no	yes		neg		0		10			1	0	249
presumptive	f	opd		no		yes	0	2	no	yes	no	no	yes	yes	no	-2 NORMAL	neg		0		1		normal	1	2	250
HHcontct	f			no		no			no	no	no	no	no	no	yes		neg		0		0			1	0	251
presumptive	f	opd		no		yes	1	2	yes	yes	yes	no	no	yes	no	-2 NORMAL	neg		0		0		normal	1	2	252
presumptive	m	opd		no		yes	1	1	no	no	yes	no	no	yes	no	-2 MILD BILATERAL	neg		0		0		abnormal	1	2	253
HHcontct	m			no		no			no	no			no	no	yes		neg		0		14			1	0	254
presumptive	m	opd		no		yes	1	1	yes	no	no	no	no	yes	no	-2 NORMAL CHEST	neg		0		8		normal	1	2	255
presumptive	m	opd		no		yes	1	1	no	no	no	no	no	no	no		neg		0		0			1	1	256
presumptive	m	opd		no		yes	0	1	yes	no	no	no	no	yes	no	-2 ABNORMAL RIGHT HILA OPACITIES	neg		1		3		abnormal	1	2	257
presumptive	m	opd		no		yes	0	1	yes	yes	no	no	yes	no	no		neg		0		1			1	2	258
presumptive	f	opd		no		yes	1	1	yes	no	yes	no	yes	no	no		neg		0		6			1	2	259
presumptive	f	opd		no		yes	1	2	no	no	no	no	no	no	no	-2 NORMAL CHEST	neg		0		2		normal	1	1	260
presumptive	f	opd		no		yes	1	3	yes	yes	no	no	yes	yes	no	-2 NORMAL CHEST			0		5		normal	1	2	261
HHcontct	m			no		no			no	no	no	no	no	no	yes		neg		0		5			1	0	262
presumptive	m	opd		no		yes	0	2	no	yes	no	no	no	no	no	-2 NORMAL	neg		0		0		normal	1	2	263
presumptive	m	opd		no		yes	1	1	yes	no	no	no	no	yes	no	-2 NORMAL	neg		0		0		normal	1	2	264
HHcontct	m			no		no			no	no			no	no	yes		neg		0		14			1	0	265
presumptive	f	opd		no		yes	1	2	no	no	no	no	yes	yes	no	-2 NORMAL	neg		0		1		normal	1	2	266
HHcontct	m			no		no			no	no	no	no	no	no	yes		neg		0		9			1	0	267
presumptive	m	opd		no		yes	1	1	yes	yes	no	no	yes	yes	no	-2 NORMAL	neg		0		0		normal	1	2	268
presumptive	m	opd		no		yes	1	1	yes	yes	no	no	yes	no	no	-2 NORMAL CHEST	neg		0		1		normal	1	2	269
presumptive	f	opd		no		yes	1	1	yes	yes	yes	no	yes	yes	no	-2 NORMAL	neg		0		0		normal	1	2	270
HHcontct	m			no		no			no	no			no	no	yes		neg		0		13			1	0	271
presumptive	m	opd		no		yes	1	1	yes	yes	yes	no	yes	yes	yes	-2 NORMAL CHEST	neg		0		0		normal	1	2	272
presumptive	f	opd		no		yes	1	1	yes	yes	yes	no	yes	yes	no	-2 NORMAL CHEST	neg		0		1		normal	1	2	273
presumptive	f	opd		no		yes	1	1	yes	yes	no	no	yes	yes	no	-2 NORMAL	neg		0		2		normal	1	2	274
presumptive	f	opd		no		yes	1	2	no	no	no	no	no	no	no	NORMAL	neg		0		9		normal	1	1	275
presumptive	f	opd		no		yes	1	1	yes	yes	no	no	yes	no	no	-2 NORMAL	neg		0		0		normal	1	2	276
presumptive	m	opd		no		yes	1	1	yes	yes	no	no	yes	yes	no	-2 NORMAL	neg		0		0		normal	1	2	277
HHcontct	m			no		no			no	no	no	no	no	no	yes	18 NORMAL CHEST	neg		0		7		normal	1	0	278
presumptive	f	opd		no		yes	0	2	yes	yes	yes	no	yes	yes	no	-2 NORMAL			0		0		normal	1	2	279
HHcontct	m			no		no			no	no	no	no	no	no	yes	-35 ABNORMAL CHEST	neg		0		3		abnormal	1	0	280
presumptive	m	opd		no		yes	1	2	no	yes	no	no	yes	yes	no	-2 NORMAL	neg		0		2		normal	1	2	281
HHcontct	m			no		no			no	no	no	no	no	no	yes	-1 NORMAL CHEST	neg		0		3		normal	1	0	282
presumptive	m	opd		no		yes	1	1	yes	yes	no	no	yes	yes	no	-2 NORMAL	neg		0		1		normal	1	2	283
presumptive	m	opd		no		yes	1	3	yes	yes	yes	no	yes	no	no	-2 ABNORMAL RIGHT MID LOBE CONSOLIDATION	neg		0		0		abnormal	1	2	284
presumptive	f	opd		no		yes	1	2	no	yes	no	no	yes	yes	no	-2 NORMAL CHEST	pos		0		0		normal	1	2	285
presumptive	m	opd		no		yes	1	1	yes	yes	no	no	yes	no	no	NORMAL	neg		0		0		normal	1	2	286
presumptive	m	openaccess		no		yes	1	1	yes	no	no	no	yes	no	no	-2 NORMAL CHEST	neg		1		3		normal	1	2	287
HHcontct	f			no		no			no	no	no	no	no	no	yes		neg		0		4			1	0	288
presumptive	f	ART		no		yes	0	1	yes	yes	no	no	yes	yes	no		neg		0		1			1	2	289
presumptive	f	opd		no		yes	0	2	yes	yes	no	no	yes	no	no	-2 NORMAL	neg		0		7		normal	1	2	290
presumptive	f	mch		no		yes	1	1	yes	yes	no	no	yes	yes	no	-2 NORMAL CHEST	neg		0		1		normal	1	2	291
presumptive	f	opd		no		yes	1	1	yes	yes	yes	no	yes	yes	no	-2 ABNORMAL MID LOBE OPACIFICATION	neg		0		0		abnormal	1	2	292
presumptive	f	opd		no		yes	1	2	yes	no	no	no	yes	no	no	-2 NORMAL CHEST			0		5		normal	1	2	293
HHcontct	m			no		no			yes	no	no	no	no	no	yes		neg		0		9			1	1	294
presumptive	m	TB clinic		no		yes	1	2	yes	yes	no	no	yes	no	no		neg		0		0			1	2	295
HHcontct	f			no		yes	0	1	no	no	no	no	no	no	yes		neg		0		6			1	1	296
presumptive	f	opd		no		yes	1	1	no	no	no	no	no	yes	no	-2 NORMAL	neg		0		0		normal	1	2	297
HHcontct	m			no		no			yes	no	no	no	no	no	yes		neg		0		3			1	1	298
presumptive	f	opd		no		yes	1	2	no	no	yes	no	no	no	no	-2 NORMAL	neg		0		3		normal	1	2	299
presumptive	m	opd		no		yes	0	2	yes	yes	no	no	yes	no	no	NORMAL			0		1		normal	1	2	300
HHcontct	f			no		no			no	no	no	no	no	no	yes		neg		0		7			1	0	301
presumptive	m	opd		no		yes	1	1	yes	no	no	no	no	no	no	-2 NORMAL	neg		0		1		normal	1	2	302
presumptive	f	opd		no		yes	1	1	yes	yes	no	no	no	yes	no	-2 NORMAL	neg		0		6		normal	1	2	303
presumptive	f	opd		no		yes	0	1	yes	yes	yes	no	yes	yes	no	-1 NORMAL	neg		0		2		normal	1	2	304
presumptive	m	opd		no		yes	1	1	yes	no	yes	no	yes	yes	no		neg		0		3			1	2	305
presumptive	f	ART		no		yes	1	1	yes	yes	no	no	no	no	no	-2 NORMAL	pos		0		3		normal	1	2	306
HHcontct	m			no		no			no	no	no	no	no	no	yes	-2 normal chest	neg		1		1		normal	1	0	307
HHcontct	m			no		yes	0	1	no	no			no	no	yes				0		13			1	1	308
presumptive	m	opd		no		yes	1	1	yes	no	no	no	yes	yes	no		neg		1		3			1	2	309
presumptive	m	mch		no		yes	0	1	yes	yes	no	no	yes	yes	no	-2 ABNORMAL (BILATERAL HILA OPACITIES)	neg		0		1		abnormal	1	2	310
presumptive	f	opd		no		yes	1	1	yes	yes	no	no	yes	yes	no	-2 NORMAL	neg		0		3		normal	1	2	311
presumptive	m	opd		no		yes	0	1	no	no	no		no	no	yes		neg		0		0			1	1	312
presumptive	m	opd		no		yes	1	1	yes	no	yes	no	yes	yes	no	-2 NORMAL	neg		0		0		normal	1	2	313
presumptive	f	mch		no		yes	1	1	no	no	yes	no	no	no	no	ABNORMAL MID PARABOLA OPACIFICATIONS	neg		0		0		abnormal	1	2	314
presumptive	m	opd		no		yes	1	1	yes	yes	no	no	no	yes	yes	BILATERAL INFILTRATES WITH HILAR ADENOPATHY	neg		0		5	clinical	abnormal	1	2	315
presumptive	f	opd		no		yes	1	1	yes	yes	yes	no	yes	no	no	-2 ABNORMAL RIGHT LUNG SHOWS INTERSTIRIAL INFILTRATION AND HILA OPACIFICATION	neg		0		3		abnormal	1	2	316
presumptive	f	opd		no		yes	1	2	yes	no	no	no	no	no	no	-2 NORMAL	pos		0		0		normal	1	2	317
presumptive	f	opd		no		yes	0	1	yes	yes	yes	no	no	no	no	-2 NORMAL	neg		0		0		normal	1	2	318
presumptive	m	opd		no		yes	1	1	yes	yes	no	no	yes	yes	yes	-2 NORMAL			0		0		normal	1	2	319
presumptive	f	opd		no		no			yes	no	no		no	yes	no	-2 NORMAL	neg		0		0		normal	1	2	320
presumptive	f	opd		no		yes	1	1	yes	yes	yes	no	yes	yes	no	-2 Abnormal (Bilateral opacities)	neg		0		1		abnormal	1	2	321
presumptive	f	opd		no		yes	1	1	no	no	no	no	no	no	no		neg		0		0			1	1	322
presumptive	m	opd		no		yes	0	1	no	yes	no	no	yes	yes	no	ABNORMAL BILATERAL UPPER LOBE OPACITIES	neg		0		3		abnormal	1	2	323
presumptive	m	opd		no		no			yes	yes	yes	no	yes	yes	no	-2 NORMAL			0		5		normal	1	2	324
HHcontct	m			no		no			no	no	no	no	no	no	yes		neg		0		8			1	0	325
presumptive	m	opd		no		yes	1	1	yes	yes	yes	no	yes	yes	no	-2 BILATERAL HILA OPACITIES RL2 CONSOLIDATION	neg		1		1		abnormal	1	2	326
HHcontct	m			no		no			no	no	no	no	no	no	yes						3			1	0	327
presumptive	f	opd		no		yes	1	3	yes	yes	no	no	yes	no	no	-2 NORMAL	neg		0		0		normal	1	2	328
HHcontct	m			no		no			no	no	no	no	no	no	yes		neg				0			1	0	329
presumptive	f	opd		no		yes	0	1	yes	yes	no	no	no	no	no	-2 ABNORMAL RIGHT MID LOBE OPACITIES	neg		0		0		abnormal	1	2	330
HHcontct	m			no		no			no	no	no	no	no	no	yes		neg				6			1	0	331
presumptive	m	opd		no		yes	1	2	yes	yes	yes	no	yes	yes	no	-2 NORMAL	neg		0		0		normal	1	2	332
HHcontct	m			no		no			no	no	no	no	no	no	yes		neg				9			1	0	333
presumptive	m	opd		no		yes	0	2	yes	no	no	no	no	no	no	-2 NORMAL	neg		0		0		normal	1	2	334
presumptive	f	opd		no		no			yes	yes	no	no	yes	no	no	-2 NORMAL	neg		0		1		normal	1	2	335
presumptive	f	opd		no		yes	0	1	no	no	no	no	yes	no	no	-2 NORMAL	neg		0		1		normal	1	2	336
presumptive	m	opd		no		yes	0	1	yes	yes	no	no	no	yes	no	NORMAL -2	neg		0		5		normal	1	2	337
presumptive	m	opd		no		yes	1	2	no	yes	no	no	yes	no	yes	-2 NORMAL CHEST	neg		1		5		normal	1	2	338
presumptive	m	opd		no		yes	1	1	no	no	yes	no	yes	no	no	NORMAL	neg		0		1		normal	1	2	339
HHcontct	f			no		no			no	no			no	no	yes		neg				11			1	0	340
presumptive	f	opd		no		no			yes	yes	yes	no	yes	no	no	-2 NORMAL	neg		0		2		normal	1	2	341
HHcontct	f			no		no			no	no	no	no	no	no	yes		neg				5			1	0	342
presumptive	f	opd		no		yes	0	1	no	yes	yes	no	no	yes	no	-2 ABNORMAL LOEWR LOBE OPACIFICATION	neg		0		0		abnormal	1	2	343
HHcontct	m			no		no			no	no			no	no	yes		neg		0		10			1	0	344
presumptive	f	opd		no		yes	1	1	yes	yes	yes	no	yes	no	no	-2 ABNORMAL RIGHT LOWER LOBE OPACITIES	neg		0		3		abnormal	1	2	345
presumptive	m	opd		no		yes	1	1	yes	yes	yes	no	yes	no	no	-2 NORMAL	neg		0		2		normal	1	2	346
presumptive	m	opd		no		no			no	no	no	no	yes	no	no		neg		0		1			1	1	347
HHcontct	f			no		yes	0	2	no	no	no	no	no	no	yes	-2 NORMAL CHEST	neg		0		6		normal	1	1	348
presumptive	f	opd		no		yes	1	1	yes	no	yes	no	yes	yes	no	-2 NORMAL CHEST	neg		0		1		normal	1	2	349
HHcontct	f			no		yes	1	1	yes	yes	yes	no	no	no	yes	-2 NORMAL CHEST	neg		1		1		normal	1	2	350
presumptive	f	opd		no		yes	1	1	yes	yes	yes	no	yes	no	no	-2 NORMAL	neg		0		0		normal	1	2	351
presumptive	m	opd		no		yes	1	1	yes	no	no	no	no	yes	yes	-2 NORMAL	neg		0		6		normal	1	2	352
presumptive	f	opd		no		yes	1	1	no	yes			no	yes	no	-2 NORMAL	neg		0		13		normal	1	2	353
presumptive	m	opd		no		yes	1	1	yes	no	yes	no	yes	yes	no	-2 NORMAL	neg		0		0		normal	1	2	354
presumptive	m	opd		no		yes	1	1	yes	no	no	no	no	yes	no	-2 NORMAL CHEST	neg		0		1		normal	1	2	355
presumptive	m	opd		no		yes	1	1	yes	no	no	no	yes	yes	yes	-2 NORMAL	neg		0		0		normal	1	2	356
HHcontct	m			no		no			no	no	no	no	no	no	yes	-2 ABNOMAL	neg		0		1	clinical	abnormal	1	0	357
presumptive	m	opd		no		yes	1	1	yes	no	no	no	yes	no	no	-2 NORMAL	neg		0		0		normal	1	2	358
presumptive	f	opd		no		yes	1	1	no	no	no	no	no	no	no	-2 NORMAL CHEST	neg		0		0		normal	1	1	359
presumptive	f	opd		no		yes	1	1	yes	yes	no	no	yes	no	no	-2 NORMAL	neg		0		1		normal	1	2	360
HHcontct	m			no		no			no	no			no	no	yes	-2 ABNORMAL CHEST	neg		0		13		abnormal	1	0	361
presumptive	m	opd		no		yes	1	1	yes	yes	yes	no	yes	no	no	-2 NORMAL CHEST	neg		0		2		normal	1	2	362
presumptive	m	opd		no		yes	1	1	no	no	no	no	no	no	no	BILATERAL HILA OPACITIES	pos		0		9		abnormal	1	1	363
HHcontct	m			no		no			no	no			no	no	yes	-2 ABNOMRAL CHEST	neg		0		14	clinical	abnormal	1	0	364
presumptive	m	opd		no		yes	1	1	yes	yes	yes	no	yes	yes	no	-2 NORMAL	neg		0		0		normal	1	2	365
presumptive	f	opd		no		yes	1	2	yes	no			no	no	yes	NORMAL	neg		0		11		normal	1	2	366
HHcontct	f			no		no			no	no			no	no	yes		neg		0		11			1	0	367
presumptive	m	opd		no		yes	1	1	yes	yes	no	no	no	yes	no	-2 NORMAL	neg		0		4		normal	1	2	368
HHcontct	m			no		no			no	no	no	no	no	no	yes		neg		0		5			1	0	369
presumptive	f	opd		no		yes	1	2	no	yes	no	no	no	no	no	-2 NORMAL	neg		0		4		normal	1	2	370
HHcontct	m			no		no			no	no			no	no	yes		neg		0		13			1	0	371
presumptive	m	opd		no		yes	1	2	yes	no	yes	no	yes	yes	no	-2 NORMAL	neg		0		0		normal	1	2	372
HHcontct	m			no		no			no	no			no	no	yes		neg		0		13			1	0	373
presumptive	f	opd		no		no			yes	no			no	yes	no	-2 normal	neg		0		14		normal	1	2	374
presumptive	m	TB clinic		no		no			no	no	no	yes	no	yes	yes	-2 NORMAL	neg		1		2		normal	1	2	375
presumptive	m	TB clinic		no		yes	0	3	no	no	yes	no	yes	no	no		neg		0		9			1	2	376
HHcontct	f			no		yes	0	1	yes	no	no	no	yes	no	yes	-2 NORMAL CHEST	neg		1		0		normal	1	2	377
presumptive	m	opd		no		yes	1	1	yes	yes	no	no	yes	no	no	NORMAL CHEST	neg		0		1		normal	1	2	378
HHcontct	f			no		yes	1	1	no	no	no	no	no	no	yes	-2 NORMAL CHEST	neg		1		4		normal	1	1	379
presumptive	m	opd		no		yes	1	1	yes	yes	yes	no	yes	yes	no		neg				0			1	2	380
HHcontct	m			no		no			no	no	no	no	no	no	yes	-2 NORMAL CHEST	neg		1		2		normal	1	0	381
presumptive	m	opd		no		yes	1	1	yes	no	yes	no	no	no	no	-2 NORMAL CHEST	neg		0		1		normal	1	2	382
HHcontct	f			no		no			no	no	no	no	no	no	yes	-2 NORMAL CHEST	neg		0		6		normal	1	0	383
HHcontct	f			no		yes	1	1	no	no	no	no	no	no	yes	-2 NORMAL CHEST	neg		0		6		normal	1	1	384
presumptive	f	opd		no		yes	1	3	yes	no	yes	no	yes	yes	no	-2 NORMAL	neg		0		7		normal	1	2	385
presumptive	m	opd		no		no			no	no	no	no	no	no	no	-2 NORMAL CHEST	neg		0		1		normal	0	0	386
presumptive	f	opd		no		yes	0	2	yes	yes			yes	no	yes		neg		0		12			1	2	387
HHcontct	f			no		no			no	no	no	no	no	no	yes						7			1	0	388
presumptive	m	opd		no		yes	0	1	no	no	no	no	no	no	no	-2 NORMAL	neg		0		0		normal	1	1	389
presumptive	m	opd		no		yes	1	3	yes	no	no	yes	no	no	no	-2 NORMAL CHEST	neg		0		3		normal	1	2	390
presumptive	f	opd		no		yes	1	1	no	no	yes	no	yes	no	no	-2 NORMAL CHEST	neg		0		0		normal	1	2	391
HHcontct	f			no		no			no	no			no	no	yes		neg		0		11			1	0	392
presumptive	m	opd		no		yes	0	2	no	yes	no	no	yes	no	no	NORMAL FINDINGS	neg		0		7		normal	1	2	393
presumptive	m	opd		yes	2016	no			yes	yes	yes	no	yes	no	no		neg		0		6			1	2	394
HHcontct	f			no		no			no	no	no	no	no	no	yes		neg				2			1	0	395
presumptive	m	opd		no		yes	1	1	yes	yes	no	no	yes	no	no		neg				1			1	2	396
HHcontct	m			no		no			no	no			no	no	yes		neg				12			1	0	397
presumptive	m	Malnutrition		no		yes	1	2	no	yes	yes	no	yes	no	no		neg		0		1			1	2	398
HHcontct	f			no		no			no	no	no	no	no	no	yes		neg				1			1	0	399
presumptive	m	opd		no		yes	1	3	yes	yes	no	no	yes	yes	no				0		5			1	2	400
presumptive	m	opd		no		yes	1	1	no	yes	no	no	no	no	no		neg				0			1	2	401
presumptive	m	opd		no		yes	1	1	yes	yes	yes	no	yes	no	no		neg				1			1	2	402
presumptive	m	opd		no		yes	1	2	yes	yes	no	no	no	no	no		neg				0			1	2	403
HHcontct	m			no		no			no	no	no	no	no	no	yes		neg		0		8			1	0	404
presumptive	f	ART		no		yes	0	2	no	yes			no	no	no		pos				14			1	2	405
HHcontct	m			no		no			no	no			no	no	yes		neg		0		13			1	0	406
presumptive	f	opd		no		yes	1	1	yes	yes	no	no	yes	no	yes		neg				1			1	2	407
presumptive	m	opd		no		yes	1	1	yes	yes	no	no	yes	no	no		neg				1			1	2	408
presumptive	m	opd		no		yes	1	1	yes	yes	yes	no	no	yes	no		neg				0			1	2	409
HHcontct	m			no		no			no	no			no	no	yes		neg		0		14			1	0	410
presumptive	f	opd		no		yes	1	3	yes	no	no	no	no	yes	no	-2 ABNORMAL (RIGHT UPPER LOBE PERIMBILE OPACIFICATION	neg		0		2		abnormal	1	2	411
HHcontct	m			no		no			no	no	no	no	no	no	yes		neg		0		1			1	0	412
presumptive	m	opd		no		yes	0	1	yes	no	no	no	no	no	no		neg				4			1	2	413
HHcontct	f			no		yes	0	1	no	no			no	no	yes		neg		0		13			1	1	414
presumptive	m	opd		no		yes	0	1	yes	yes	no	no	no	no	no	-2 ABNORMAL	neg				6		abnormal	1	2	415
HHcontct	m			no		no			no	yes	no	no	yes	no	yes		neg		0		9			1	2	416
presumptive	m	opd		no		yes	1	2	no	no	no		no	no	no	-2 NORMAL	neg		0		6		normal	1	1	417
HHcontct	f			no		yes	0	1	no	no			no	no	yes		neg		0		10			1	1	418
presumptive	m	opd		no		yes	0	1	no	yes	yes	no	yes	no	no		neg		0		5			1	2	419
presumptive	m	opd		no		yes	0	1	yes	no	yes	no	no	no	no		neg				0			1	2	420
presumptive	m	opd		no		no			yes	yes	yes	no	yes	no	no		neg				0			1	2	421
presumptive	f	opd		no		no			no	no	no	no	no	no	no		neg		0		8			0	0	422
HHcontct	m			no		no			no	no			no	no	yes		neg		0		13			1	0	423
presumptive	f	opd		no		yes	0	1	yes	no	no	no	no	no	no		neg				2			1	2	424
HHcontct	f			no		yes	0	1	no	no	no	no	no	no	yes		neg		0		3			1	1	425
presumptive	f	opd		no		yes	0	1	no	no	no	no	no	no	no	-2 NORMAL CHEST	neg		0		0		normal	1	1	426
presumptive	m	opd		no		yes	1	2	yes	yes	yes	no	yes	yes	no		neg		0		0			1	2	427
HHcontct	m			no		no			no	no	no	no	no	no	yes		neg		0		8			1	0	428
presumptive	f	opd		no		yes	0	1	no	no	no	no	no	no	yes		neg				5			1	1	429
presumptive	m	opd		no		yes	0	2	no	no			no	no	no		neg				12			1	1	430
HHcontct	m			no		no			no	no			no	no	yes		neg		0		13			1	0	431
presumptive	m	opd		no		yes	1	1	yes	yes	yes	yes	yes	yes	no		neg		0		0			1	2	432
presumptive	m	opd		no		yes	1	1	no	no	no	no	no	no	no		neg				2			1	1	433
HHcontct	f			no		yes	1	1	no	no	no	no	no	no	yes		neg		1		3			1	1	434
presumptive	f	opd		no		yes	1	1	yes	no	no	no	no	no	no		neg		0		3			1	2	435
presumptive	m	opd		no		yes	0	3	no	no			no	no	yes				0		10			1	1	436
presumptive	f	opd		no		yes	0	2	yes	no	no	no	no	no	no		neg				0			1	2	437
presumptive	m	opd		no		yes	0	1	yes	no	no	no	no	no	no		neg				0			1	2	438
presumptive	m	opd		no		yes	1	1	no	no	no	no	yes	no	no		neg				4			1	2	439
presumptive	f	opd		no		yes	1	3	yes	yes	no	no	no	no	yes		neg				1			1	2	440
presumptive	m	opd		no		yes	0	1	no	no	no	no	no	no	no		neg				0			1	1	441
presumptive	f	opd		no		yes	0	1	yes	no	no	no	yes	no	no		neg				1			1	2	442
presumptive	m	opd		no		yes	0	1	yes	no	no	no	yes	yes	no		neg		0		3			1	2	443
HHcontct	f			no		no			no	no			no	no	yes		neg		0		14			1	0	444
presumptive	m	opd		no		yes	1	1	yes	no	no	no	no	no	no		neg		0		3			1	2	445
HHcontct	f			no		no			no	no			no	no	yes		neg				10			1	0	446
presumptive	m	opd		no		yes	1	1	no	no	no	no	no	no	yes	-2 NORMAL	neg				0		normal	1	1	447
presumptive	f	opd		no		no			yes	no	no	no	no	no	no		neg				1			1	1	448
presumptive	f	opd		no		yes	1	1	no	no	no	no	no	no	no		neg		0		0			1	1	449
presumptive	f	opd		no		yes	1	1	yes	no	yes	no	yes	no	no		neg				0			1	2	450
presumptive	f	opd		no		yes	0	1	yes	no	no	no	no	no	no		neg				5			1	2	451
presumptive	m	mch		no		yes	0	1	yes	yes	yes	yes	yes	yes	no	-2 NORMAL CHEST	neg				1		normal	1	2	452
HHcontct	m			no		yes	0	1	yes	no	no	no	yes	no	yes	-2 NORMAL CHEST	neg		0		0		normal	1	2	453
presumptive	f	opd		no		yes	1	1	yes	yes	yes	no	yes	no	no		neg				1			1	2	454
presumptive	m	opd		no		yes	0	1	no	no	no	no	no	no	no		neg		0		0			1	1	455
presumptive	m	opd		no		yes	1	1	yes	yes	no	no	yes	yes	no	-2 NORMAL	neg		0		0		normal	1	2	456
presumptive	m	opd		no		yes	1	1	yes	yes	no	no	yes	no	no		neg				2			1	2	457
presumptive	m	mch		no		yes	0	1	yes	yes	no	no	no	no	no	-2 NORMAL CHEST	neg				1		normal	1	2	458
presumptive	f	opd		no		yes	0	1	yes	no	no	no	no	no	no		neg				0			1	2	459
presumptive	m	opd		no		yes	0	1	yes	yes	yes	no	no	no	no		neg				0			1	2	460
presumptive	f	mch		no		yes	0	1	yes	yes	no	no	yes	no	no	-2 NORMAL CHEST	neg				0		normal	1	2	461
presumptive	m	mch		no		no			yes	yes	yes	no	yes	no	no	-2 NORMAL CHEST	neg				0		normal	1	2	462
HHcontct	f			no		no			no	no			no	no	yes		neg		0		12			1	0	463
presumptive	f	opd		no		no			no	no	no	no	no	no	no	-2	neg		0		2			0	0	464
HHcontct	m			no		no			no	no	no	no	no	no	yes		neg		0		9			1	0	465
presumptive	f	mch		no		yes	0	1	yes	no	no	no	yes	no	no	-2 NORMAL CHEST	neg				3		normal	1	2	466
presumptive	m	mch		no		yes	0	1	no	no	no	no	yes	no	no	-2 NORMAL CHEST	neg				0		normal	1	2	467
HHcontct	m			no		no			no	no	no	no	no	no	yes		neg		0		8			1	0	468
presumptive	m	opd		no		yes	1	2	no	no	no	no	no	no	no	-2 N0RMAL	neg				0		normal	1	1	469
HHcontct	m			no		no			no	no			no	no	yes		neg		0		12			1	0	470
HHcontct	m			no		no			no	no	no	no	no	no	yes		neg		0		7			1	0	471
presumptive	m	mch		no		yes	0	1	yes	no	no	no	no	no	no	-2 NORMAL CHEST	neg				5		normal	1	2	472
HHcontct	m			no		no			no	no	no	no	no	no	yes		neg				9			1	0	473
presumptive	m	opd		no		no			no	no	no	no	no	no	no	-2 NORMAL	neg				0		normal	0	0	474
presumptive	m	mch		no		yes	1	1	yes	yes	no	no	yes	no	no	-2 NORMAL CHEST	neg		0		2		normal	1	2	475
presumptive	m	mch		no		yes	0	1	no	no	no	no	no	no	no	-2 NORMAL CHEST	neg		0		0		normal	1	1	476
presumptive	f	opd		no		yes	0	1	no	no	no	no	no	no	no	-2 NORMAL CHEST	neg				0		normal	1	1	477
presumptive	f	opd		no		yes	1	1	yes	no			no	yes	no	-2 NORMAL CHEST	neg		0		11		normal	1	2	478
presumptive	m	opd		no		yes	1	1	no	no	no	no	no	no	no	-2 NORMAL CHEST	neg				0		normal	1	1	479
HHcontct	f			no		no			no	no			no	no	yes		neg				13			1	0	480
presumptive	f	opd		no		yes	0	1	yes	no	no	no	no	no	no	-2 NORMAL CHEST	neg				5		normal	1	2	481
presumptive	m	opd		no		yes	0	1	no	yes	no	no	no	no	no	-2 ABNORMAL	neg				1		abnormal	1	2	482
HHcontct	m			no		no			no	no	no	no	no	no	yes		neg		0		5			1	0	483
presumptive	f	opd		no		yes	0	1	no	yes	no	no	yes	no	no	-2 NORMAL CHEST	neg		1		3		normal	1	2	484
presumptive	m	opd		no		yes	0	1	no	yes	no	no	yes	no	no	-2 NORMAL CHEST	neg		0		6		normal	1	2	485
presumptive	m	opd		no		yes	0	1	no	no	no	no	no	no	no	-2 NORMAL CHEST	neg				8		normal	1	1	486
presumptive	f	opd		no		yes	0	1	yes	no	yes	no	yes	yes	no	-2 ABNORMAL CHEST	neg				2		abnormal	1	2	487
presumptive	f	opd		no		yes	1	1	yes	no	no	no	no	no	no	-2 NORMAL CHEST	neg				2		normal	1	2	488
presumptive	m	opd		no		yes	1	1	yes	yes			no	no	no	-2 ABNORMAL CHEST	neg				12		abnormal	1	2	489
HHcontct	f			no		no			no	no	no	no	no	no	yes		neg		0		2			1	0	490
presumptive	m	opd		no		yes	1	1	yes	no	no	no	yes	no	no	-2 NORMAL CHEST	neg		0		0		normal	1	2	491
presumptive	f	opd		no		yes	1	2	no	yes	no	no	yes	yes	no	-2 NORMAL CHEST	neg				0		normal	1	2	492
presumptive	m	opd		no		yes	0	1	yes	no	no	no	no	no	no		neg		0		1			1	2	493
presumptive	f	opd		no		yes	0	1	no	no	no	no	no	no	no		neg		0		0			1	1	494
presumptive	m	opd		no		yes	1	1	no	no	no	no	no	no	no		neg		0		0			1	1	495
presumptive	m	opd		no		yes	0	1	yes	no	no	no	no	no	no		neg				1			1	2	496
presumptive	f	opd		no		yes	1	1	yes	yes	no	no	yes	no	no	-2 NORMAL CHEST	neg		0		5		normal	1	2	497
HHcontct	f			no		no			no	no	no	no	no	no	yes		neg		0		3			1	0	498
presumptive	m	opd		no		yes	1	1	no	yes	no	no	yes	no	no	-3 ABNORMAL	neg		0		0		abnormal	1	2	499
presumptive	f	ART		no		no			no	no	no	no	no	no	no	-2 NORMAL CHEST	pos		1		5		normal	0	0	500
presumptive	f	ART		no		yes	0	2	yes	no	no	no	no	no	no	-2 ABNORMAL CHEST	pos		0		8	clinical	abnormal	1	2	501
presumptive	f	ART		no		no			no	yes			no	no	no	-2 NORMAL CHEST	pos		1		12		normal	1	1	502
HHcontct	m			no		no			no	no			no	no	yes		neg		0		13			1	0	503
presumptive	m	ART		no		no			no	no			no	no	no	-2 NORMAL CHEST	pos		1		13		normal	0	0	504
presumptive	m	ART		no		no			no	no	no	no	no	no	no	-2 NORMAL CHEST	pos		1		7		normal	0	0	505
presumptive	m	opd		no		yes	1	1	yes	yes	yes	no	yes	no	no		neg		0		0			1	2	506
presumptive	m	opd		no		yes	0	1	yes	yes	no	no	no	no	no		neg		0		1			1	2	507
presumptive	f	TB clinic		no		yes	0	1	yes	no	no	no	no	no	no		neg		0		2			1	2	508
presumptive	m	opd		no		yes	0	1	no	no	no	no	yes	no	no		neg		0		2			1	2	509
presumptive	m	opd		no		yes	0	1	no	no	no	no	no	no	no		neg		0		0			1	1	510
presumptive	f	opd		no		yes	1	1	yes	no	no	no	yes	no	no		neg		0		1			1	2	511
presumptive	m	opd		no		yes	0	1	yes	no	no	no	yes	no	no	-3 ABNORMAL CHEST	neg				0		abnormal	1	2	512
HHcontct	f			no		no			no	no			no	no	yes		neg		0		14			1	0	513
presumptive	m	opd		no		yes	0	1	yes	yes	no	no	no	no	no	-2 NORMAL CHEST	neg				7		normal	1	2	514
presumptive	m	opd		no		yes	1	1	no	yes	no	no	no	no	no		neg				1			1	2	515
presumptive	m	opd		no		yes	1	1	yes	no	yes	no	no	no	no	-2 NORMAL CHEST	neg		0		0		normal	1	2	516
HHcontct	m			no		no			no	no			no	no	yes		neg		0		10			1	0	517
presumptive	m	TB clinic		no		yes	0	1	yes	no	no	no	yes	no	no		neg				5			1	2	518
HHcontct	m			no		yes	0	1	no	no			no	no	yes		neg		0		13			1	1	519
presumptive	f	opd		no		yes	0	2	yes	no	no	no	yes	no	no		neg				0			1	2	520
presumptive	f	opd		no		yes	0	1	no	yes	no	no	yes	no	no		neg				9			1	2	521
presumptive	m	ART		no		no			no	no	no	no	no	no	no		pos		0		7			0	0	522
presumptive	m	opd		no		yes	1	3	no	no	no	no	no	no	no		neg		0		0			1	1	523
presumptive	m	opd		no		yes	1	1	yes	yes	yes	no	yes	no	no		neg		0		0			1	2	524
presumptive	f	ART		no		no			no	no			no	no	no		neg		1		11			0	0	525
presumptive	f	opd		no		no			yes	no	no	no	yes	yes	no		neg		0		1			1	2	526
HHcontct	f			no		no			no	no	no	no	no	no	yes		neg		1		3			1	0	527
presumptive	m	opd		no		yes	0	1	no	no	no	no	no	yes	no		neg		0		1			1	2	528
HHcontct	m			no		no			no	no	no	no	no	no	yes		neg		1		0			1	0	529
presumptive	m	opd		no		no			no	yes	no	no	yes	no	no		neg		0		2			1	2	530
HHcontct	f			no		no			no	no	no	no	no	no	yes		neg		1		0			1	0	531
presumptive	m	opd		no		yes	1	1	yes	yes	yes	yes	yes	no	no				0		1			1	2	532
HHcontct	m			no		no			no	no	no	no	no	no	yes		neg				4			1	0	533
HHcontct	m			no		no			no	no	no	no	no	no	yes		neg				8			1	0	534
presumptive	f	opd		no		yes	0	1	no	yes	no	no	no	no	no		neg		0		0			1	2	535
presumptive	f	opd		no		yes	1	1	yes	no	no	no	no	no	no		neg		0		1			1	2	536
presumptive	m	opd		no		yes	0	1	no	no	no	no	yes	yes	no		neg		0		0			1	2	537
presumptive	f	opd		no		yes	0	2	no	no	no	no	yes	no	no		neg		0		3			1	2	538
HHcontct	m			no		no			no	no	no	no	no	yes	yes		neg		0		0			1	1	539
presumptive	f	opd		no		no			no	no			no	no	yes		neg		0		12			1	0	540
HHcontct	f			no		no			no	no	no	no	no	no	yes		neg		0		4			1	0	541
presumptive	m	opd		no		yes	0	1	no	no	no	no	no	no	no		neg		0		8			1	1	542
HHcontct	f			no		no			no	no	no	no	no	no	yes		neg		0		5			1	0	543
presumptive	m	opd		no		yes	0	1	yes	no	no	no	yes	no	no		neg		0		4			1	2	544
presumptive	m	opd		no		yes	0	1	no	no	no	no	no	no	no		neg		0		9			1	1	545
presumptive	m	ART		no		no			no	no			no	no	no		pos		1		14			0	0	546
presumptive	m	opd		no		yes	0	2	yes	yes	no	no	yes	no	no		neg		0		0			1	2	547
presumptive	f	ART		no		no			no	no			no	no	no		pos		1		12			0	0	548
presumptive	m	opd		no		yes	1	1	yes	no	no	no	no	no	no		neg		0		0			1	2	549
presumptive	m	ART		no		no			no	no	no	no	no	no	no		pos		1		8			0	0	550
presumptive	m	ART		no		no			no	no	no	no	no	no	no		pos		1		9			0	0	551
HHcontct	m			no		no			no	no	no	no	no	no	yes		neg		0		7			1	0	552
presumptive	m	vct		no		no			no	no			no	no	no		pos		1		12			0	0	553
HHcontct	f			no		no			yes	no			no	no	yes		neg		0		11			1	1	554
presumptive	m	ART		no		no			no	no	no	no	no	no	no		pos		1		0			0	0	555
HHcontct	m			no		yes	0	2	no	yes	no	yes	yes	no	yes		pos		0		4	clinical		1	2	556
presumptive	f	opd		no		yes	0	1	yes	no	no	no	no	no	no		neg		0		1			1	2	557
HHcontct	f			no		no			no	no	no	no	no	no	yes		neg		0		3			1	0	558
presumptive	m	ART		no		no			no	no	no	no	no	no	no		pos		1		9			0	0	559
HHcontct	m			no		no			no	no	no	no	no	no	yes		neg				5			1	0	560
presumptive	f	opd		no		yes	0	1	yes	yes	no	no	yes	yes	no		neg	0	0		0			1	2	561
HHcontct	f			no		no			no	no	no	no	no	no	yes		neg		0		8			1	0	562
presumptive	m	ART		no		no			no	no			no	no	no		pos		1		12			0	0	563
HHcontct	f			no		no			no	no			no	no	yes		neg		0		11			1	0	564
presumptive	m	opd		no		no			yes	yes			no	no	no		neg		0		12			1	2	565
presumptive	m	ART		no		no			no	no	no	no	no	no	no		pos		1		6			0	0	566
HHcontct	m			no		no			no	no			no	no	yes		neg		0		14			1	0	567
presumptive	m	ART		no		no			no	no	no	no	no	no	no		pos		1		7			0	0	568
HHcontct	f			no		yes	1	1	no	no			no	no	yes		neg		0		12			1	1	569
HHcontct	f			no		no			no	no	no	no	no	no	yes		neg		0		7			1	0	570
HHcontct	m			no		yes	0	1	yes	no	no	no	no	no	yes		neg		0		1			1	2	571
HHcontct	m			no		yes	1	1	no	no	no	no	no	no	yes		neg		0		2			1	1	572
presumptive	m	opd		no		yes	0	1	yes	yes	no	no	no	no	no		neg		0		6			1	2	573
HHcontct	m			no		no			no	no	no	no	no	no	yes		neg		0		4			1	0	574
HHcontct	m			no		no			no	no			no	no	yes		neg		0		13			1	0	575
presumptive	f	opd		no		yes	1	1	yes	yes	no	no	yes	yes	yes		neg		0		2			1	2	576
presumptive	m	opd		no		no			yes	yes			yes	no	no	100 LEFT LUNG CONSOLIDATION	neg		0		11	clinical	abnormal	1	2	577
presumptive	m	opd		no		yes	0	1	no	yes	no	no	no	no	no		neg		0		0			1	2	578
presumptive	f	ART		no		no			no	no			no	no	no		pos		1		13			0	0	579
presumptive	f	opd		no		yes	0	1	yes	no	no	no	no	no	no		neg		0		0			1	2	580
presumptive	m	opd		no		yes	0	1	no	no	no	no	yes	no	no		neg		0		0			1	2	581
presumptive	f	opd		no		yes	0	1	yes	yes	no	no	yes	no	no		neg		0		6			1	2	582
presumptive	f	ART		no		no			no	no	no	no	no	no	no		pos		1		6			0	0	583
presumptive	m	opd		no		yes	0	2	no	no	no	yes	yes	no	no		neg		0		0			1	2	584
presumptive	f	opd		no		no			no	yes	no	no	no	no	no		neg		0		0			1	1	585
presumptive	f	opd		no		yes	1	2	yes	no	no	no	yes	no	no		neg		0		3			1	2	586
presumptive	m	ART		no		no			no	no			no	no	no		pos		0		12			0	0	587
presumptive	f	ART		no		no			no	no			no	no	no		pos		1		12			0	0	588
HHcontct	f			no		no			no	no	no	no	no	no	yes	-2 NORMA CHEST	neg		0		3		normal	1	0	589
HHcontct	m			no		yes	0	1	no	no	no	no	no	no	yes		neg		0		7			1	1	590
presumptive	m	ART		no		no			no	no	no	no	no	no	no		neg		0		7			0	0	591
HHcontct	m			no		yes	0	1	no	no	no	no	no	no	yes		neg		0		7			1	1	592
presumptive	m	ART		no		no			no	no	no	no	no	no	no		pos		1		9			0	0	593
HHcontct	f			no		yes	0	1	no	no			no	no	yes		neg		0		13			1	1	594
presumptive	f	ART		no		no			no	no			no	no	no		pos		1		12			0	0	595
HHcontct	m			no		no			no	no			no	no	yes		neg		0		12			1	0	596
presumptive	m	ART		no		no			no	no	no	no	no	no	no		pos		1		2			0	0	597
HHcontct	f			no		no			no	no	no	no	no	no	yes		neg		1		1			1	0	598
HHcontct	f			no		no			no	no	no	no	no	no	yes		neg		1		4			1	0	599
presumptive	m	ART		no		no			no	no			no	no	no		pos		1		13			0	0	600
HHcontct	m			no		no			no	no	no	no	no	no	yes		neg		0		6			1	0	601
HHcontct	f			no		no			no	no	no	no	no	no	yes		neg		0		8			1	0	602
presumptive	f	ART		no		no			no	no	no	no	no	no	no		pos		1		0			0	0	603
HHcontct	f			no		no			no	no			no	no	yes		neg		0		13			1	0	604
presumptive	f	openaccess		no		yes	0	1	no	no			no	no	no		pos		0		10			1	1	605
presumptive	m	openaccess		no		yes	1	1	no	no			no	no	no		pos		0		11			1	1	606
presumptive	f	opd		no		yes	0	1	yes	yes	no	no	yes	no	no		neg		0		0			1	2	607
presumptive	f	opd		no		yes	1	1	yes	no	no	no	no	no	no	-1 NORMAL CHEST	neg		0		1		normal	1	2	608
presumptive	m	opd		no		yes	1	2	yes	yes	no	no	yes	no	no		neg		0		5			1	2	609
presumptive	f	opd		no		yes	1	1	no	no			no	no	no		neg		0		10			1	1	610
presumptive	m	opd		no		yes	1	2	yes	yes	no	no	no	no	no	-1 RIGHT LUNG M FILTRATION & A LEFT LUNG CONSOLIDATION	pos		0		1	clinical	abnormal	1	2	611
presumptive	f	opd		no		yes	0	1	yes	yes	no	no	yes	no	no		neg		0		0			1	2	612
HHcontct	m			no		no			no	no			no	no	yes		neg		0		12			1	0	613
presumptive	f	opd		no		yes	0	1	yes	yes	no	no	yes	no	no		neg		0		2			1	2	614
HHcontct	f			no		no			no	no			no	no	yes		neg		0		10			1	0	615
presumptive	f	Malnutrition		no		yes	1	2	no	yes	yes	yes	yes	no	no	-1 NORMAL CHEST	neg		0		0		normal	1	2	616
HHcontct	f			no		no			no	no	no	no	no	no	yes		neg		0		1			1	0	617
presumptive	m	opd		no		no			yes	yes	no	no	yes	no	no		neg		0		1			1	2	618
presumptive	f	opd		no		yes	0	1	no	no	no	no	no	no	no		neg		0		1			1	1	619
presumptive	f	opd		no		yes	0	1	no	yes	no	no	no	no	no	-1 normal chest	neg		0		1		normal	1	2	620
presumptive	f	opd		no		yes	0	1	yes	no	no	no	no	no	no		neg		0		1			1	2	621
presumptive	m	ART		no		no			no	no	no	no	no	no	no		pos		1		4			0	0	622
presumptive	m	ART		no		no			no	no			no	no	no		pos		1		14			0	0	623
presumptive	m	TB clinic		no		yes	1	1	no	no	no	no	no	no	no		neg		0		0			1	1	624
presumptive	m	ART		no		no			no	no	no	no	no	no	no		pos		1		6			0	0	625
HHcontct	f			no		yes	1	1	yes	yes	no	no	yes	no	yes		neg		0		9			1	2	626
presumptive	f	TB clinic		no		yes	0	1	no	no	no	no	no	no	no		neg		0		2			1	1	627
presumptive	m	opd		no		yes	1	1	yes	yes	yes	no	yes	yes	no	-1 NORMAL	neg		0		1		normal	1	2	628
presumptive	f	TB clinic		no		yes	0	1	no	no	no	no	no	no	no		neg		0		0			1	1	629
HHcontct	f			no		no			no	no	no	no	no	no	yes		neg		0		5			1	0	630
presumptive	f	ART		no		no			no	no	no	no	no	no	no		pos		1		0			0	0	631
HHcontct	f			no		no			no	no	no	no	no	no	yes	-2 NORMAL CHEST	neg		1		1		normal	1	0	632
presumptive	m	opd		no		yes	0	1	no	no	no	no	no	no	no	-1 NORMAL CHEST	neg	0	0		0		normal	1	1	633
HHcontct	f			no		no			no	no	no	no	no	no	yes		neg		0		5			1	0	634
presumptive	f	ART		no		no			no	no			no	no	no		pos		1		10			0	0	635
presumptive	f	ART		no		no			no	no			no	no	no		pos		0		13			0	0	636
presumptive	m	ART		no		no			no	no			no	no	no		pos		1		13			0	0	637
presumptive	f	opd		no		yes	0	1	no	no	no	no	no	no	no		neg		0		0			1	1	638
presumptive	f	Malnutrition		no		no			no	no	no	no	yes	no	no	NORMAL	neg		0		1		normal	1	1	639
presumptive	f	opd		no		yes	1	1	no	no	no	no	no	no	no		neg		0		0			1	1	640
HHcontct	m			no		no			no	no			no	no	yes		neg		0		14			1	0	641
HHcontct	m			no		no			no	no	no	no	no	no	yes		neg		0		8			1	0	642
presumptive	m	opd		no		yes	0	1	no	no	no	no	no	no	no		neg		0		2			1	1	643
presumptive	f	ART		no		no			no	no	no	no	no	no	no		neg		0		0			0	0	644
presumptive	f	ART		no		no			no	no			no	no	no		pos		1		10			0	0	645
presumptive	f	ART		no		no			no	no			no	no	no		neg		1		11			0	0	646
HHcontct	m			no		no			no	no	no	no	no	no	yes		neg		0		3			1	0	647
presumptive	f	TB clinic		no		yes	1	1	no	no	no	no	yes	no	no		neg		0		3			1	2	648
presumptive	m	ART		no		no			no	no	no	no	no	no	no		pos		1		5			0	0	649
presumptive	m	opd		no		no			yes	yes	yes	no	no	yes	no	-2 NORMAL CHEST	neg				0		normal	1	2	650
presumptive	m	opd		no		yes	1	3	yes	yes	yes	no	yes	no	yes	-2 ABNORMAL	neg		0		2	clinical	abnormal	1	2	651
HHcontct	f			no		yes	1	1	yes	yes	no	no	yes	yes	yes	-100 ABNORMAL CHEST	neg		0		0	bact.conf	abnormal	1	2	652
presumptive	f	opd		no		yes	0	1	no	no	no	no	no	no	no	-2 NORMAL CHEST	neg		0		0		normal	1	1	653
HHcontct	m			no		no			no	no	no	no	no	no	yes	-2 NORMAL CHEST	neg		0		6		normal	1	0	654
presumptive	f	opd		no		yes	0	1	no	no	no	no	no	no	no	-2 NORMAL CHEST	neg				0		normal	1	1	655
HHcontct	f			no		no			no	no	no	no	no	no	yes	-100 ABNORMAL CHEST	neg		0		8	bact.conf	abnormal	1	0	656
presumptive	f	opd		no		yes	0	1	no	no	no	no	no	no	no	-2 NORMAL CHEST	neg				0		normal	1	1	657
HHcontct	m			no		no			no	no			no	no	yes		neg		0		11			1	0	658
presumptive	f	opd		no		yes	0	1	yes	no	no	no	yes	no	no	-2 NORMAL CHEST	neg				0		normal	1	2	659
HHcontct	m			no		no			no	no			no	no	yes		neg		0		14			1	0	660
presumptive	f	opd		no		yes	0	1	no	yes	no	no	yes	no	no		neg				9			1	2	661
HHcontct	m			no		no			no	no			no	no	yes		neg		0		13			1	0	662
presumptive	f	opd		no		yes	1	1	yes	yes	no	no	no	no	no		neg		0		8	bact.conf		1	2	663
presumptive	m	opd		no		yes	1	2	yes	no	no		no	yes	no	-2 ABNORMAL CHEST	neg		0		8		abnormal	1	2	664
presumptive	f	opd		no		yes	1	1	yes	yes	no	no	no	no	no	-2	neg		0		9	clinical		1	2	665
HHcontct	f			no		no			no	no			no	no	yes		neg		0		11			1	0	666
presumptive	m	opd		no		yes	1	1	yes	no	yes	no	yes	no	no	-2 NORMAL CHEST	neg				2		normal	1	2	667
HHcontct	f			no		no			no	no			no	no	yes		neg		0		14			1	0	668
presumptive	m	opd		no		yes	0	1	yes	no	no	no	no	no	no	-2 NORMAL CHEST	neg				0		normal	1	2	669
presumptive	m	opd		no		yes	0	1	yes	yes	no	no	no	no	no	-2 NORMAL CHEST	neg				1		normal	1	2	670
presumptive	m	mch		no		yes	1	2	yes	yes	no	no	no	yes	no	-2 NORMAL CHEST	neg		0		0		normal	1	2	671
HHcontct	m			no		no			no	no	no	no	no	no	yes		neg		0		7			1	0	672
presumptive	f	mch		no		yes	0	1	no	no	no	no	yes	no	no	-2 NORMAL CHEST	neg				7		normal	1	2	673
HHcontct	m			no		no			no	no	yes	no	no	no	yes		neg		0		5			1	1	674
presumptive	f	opd		no		yes	1	1	yes	no	no	no	no	yes	no	-2 ABNORMAL CHEST	neg		0		1		abnormal	1	2	675
HHcontct	f			no		no			no	no	no	no	no	no	yes		neg		0		0			1	0	676
presumptive	f	mch		no		yes	0	1	no	no	no	no	yes	no	no	-2 NORMAL CHEST	neg				1		normal	1	2	677
presumptive	f	mch		no		yes	0	1	yes	no	no	no	no	no	no	-2 NORMAL CHEST	neg				2		normal	1	2	678
presumptive	m	opd		no		yes	0	1	no	yes	no	no	yes	no	no	-2 NORMAL CHEST	neg				0		normal	1	2	679
presumptive	m	opd		no		yes	0	3	yes	yes	no	no	yes	no	no	-2 NORMAL CHEST	neg				5		normal	1	2	680
presumptive	f	opd		no		yes	0	1	no	yes			yes	no	no		neg				14			1	2	681
HHcontct	m			no		no			no	no			no	no	yes		neg		0		12			1	0	682
presumptive	m	opd		no		yes	1	2	no	no	yes	yes	no	no	no	-2 NORMAL CHEST	neg		0		8		normal	1	2	683
HHcontct	m			no		no			no	no			no	no	yes		neg		0		10			1	0	684
presumptive	f	opd		no		yes	1	1	yes	no			yes	no	no		neg		0		10	bact.conf		1	2	685
HHcontct	f			no		no			no	no			no	no	yes		neg		0		12			1	0	686
presumptive	f	opd		no		yes	1	2	no	no	no	no	yes	yes	no	-2 NORMAL CHEST	neg				0		normal	1	2	687
presumptive	f	opd		no		yes	1	2	yes	yes	no	no	no	yes	no	-2 NORMAL CHEST	neg		0		0		normal	1	2	688
HHcontct	f			no		no			no	no	no	no	no	no	yes		neg		0		7			1	0	689
presumptive	m	opd		no		yes	0	1	yes	yes			yes	yes	no	-2 NORMAL CHEST	neg		0		13		normal	1	2	690
HHcontct	f			no		no			no	no	no	no	no	no	yes		neg		0		9			1	0	691
presumptive	m	opd		no		yes	0	1	no	no	no	no	yes	no	no		neg		0		0			1	2	692
presumptive	m	opd		no		yes	1	1	no	no	no	no	yes	no	no		neg		0		0			1	2	693
presumptive	f	ART		no		no			no	no			no	no	no		neg		0		11			0	0	694
HHcontct	m			no		no			no	no			no	no	yes		neg		0		12			1	0	695
presumptive	f	ART		no		no			no	no			no	no	no		neg		1		13			0	0	696
HHcontct	m			no		no			no	no			no	no	yes		neg		0		12			1	0	697
presumptive	f	opd		no		yes	0	1	no	yes	no	no	yes	no	no		neg		0		2			1	2	698
presumptive	f	ART		no		no			no	no	no	no	no	no	no		pos		1		6			0	0	699
presumptive	m	Malnutrition		no		yes	1	1	no	no	no	no	no	no	no		neg		0		3			1	1	700
presumptive	f	ART		no		no			no	no	no	no	no	no	no		pos		1		0			0	0	701
presumptive	m	ART		no		no			no	no	no	no	no	no	no		pos		1		6			0	0	702
HHcontct	f			no		no			no	no			no	no	yes		neg		0		12			1	0	703
presumptive	m	ART		no		no			no	no			no	no	no		pos		1		13			0	0	704
HHcontct	f			no		no			no	no	no	no	no	no	yes	61 ABNORMAL CHEST	neg		1		2		abnormal	1	0	705
presumptive	m	opd		no		yes	0	1	no	yes	no	no	no	no	no	ABNORMAL CHEST	neg		0		1	clinical	abnormal	1	2	706
presumptive	m	ART		no		no			no	no			no	no	no		pos		1		13			0	0	707
presumptive	m	Malnutrition		no		yes	1	2	yes	yes	yes	yes	yes	no	no		neg		0		2			1	2	708
presumptive	m	opd		no		yes	1	2	yes	yes	no	no	yes	no	no		neg		0		2			1	2	709
presumptive	m	Malnutrition		no		no			no	yes	no	no	no	no	no		neg		0		0			1	1	710
presumptive	m	ART		no		no			no	no			no	no	no		pos		1		10			0	0	711
presumptive	m	opd		no		yes	1	1	yes	yes	no	no	yes	no	no		neg		0		0			1	2	712
presumptive	f	ART		no		no			no	no			no	no	no		neg		0		10			0	0	713
presumptive	f	ART		no		no			no	no	no	no	no	no	no		neg		1		9			0	0	714
presumptive	m	ART		no		no			no	no	no	no	no	no	no		pos		1		6			0	0	715
presumptive	m	ART		no		no			no	no			no	no	no		pos		1		12			0	0	716
presumptive	m	opd		no		yes	0	1	yes	no	no	no	no	no	no		neg		0		2			1	2	717
presumptive	m	opd		no		yes	1	2	no	yes	no	yes	yes	no	no	-1 NORMAL CHEST	neg		0		1		normal	1	2	718
presumptive	m	opd		no		yes	0	1	yes	yes	no	no	no	no	no		neg		0		1			1	2	719
presumptive	f	opd		no		no			yes	yes	no	no	no	no	no		neg		0		6			1	2	720
presumptive	f	opd		no		yes	1	1	yes	yes	yes	no	no	no	no		neg		0		0			1	2	721
HHcontct	m			no		yes	1	1	no	no	no	no	no	no	yes		neg		0		4			1	1	722
presumptive	f	opd		no		yes	1	1	no	no	no	no	no	no	no		neg		0		1			1	1	723
HHcontct	f			no		yes	1	1	no	no	no	no	no	no	yes		neg		0		8			1	1	724
presumptive	m	opd		no		yes	0	1	no	no	no	no	yes	no	no		neg		0		0			1	2	725
HHcontct	m			no		yes	1	1	no	no			no	no	yes		neg		0		11			1	1	726
presumptive	m	opd		no		yes	0	1	no	yes			yes	no	no	normal chest	neg				12		normal	1	2	727
HHcontct	f			no		no			no	no			no	no	yes		neg	0	0		14			1	0	728
presumptive	f	opd		no		yes	0	2	no	yes	no	no	yes	no	no		neg		0		0			1	2	729
HHcontct	f			no		no			no	no	no	no	no	no	yes	NORMAL CHEST	neg		0		8		normal	1	0	730
presumptive	f	opd		no		yes	0	1	no	yes	no	no	no	no	no		neg		0		0			1	2	731
presumptive	f	opd		no		yes	1	1	yes	yes	no	no	no	no	no		neg		0		0			1	2	732
HHcontct	f			no		no			no	no	no	no	no	no	yes	NORMAL CHEST	neg		0		1		normal	1	0	733
presumptive	f	opd		no		yes	0	1	no	no	yes	no	no	no	no		neg		0		2			1	2	734
HHcontct	f			no		no			no	no	no	no	no	no	yes	NORMAL CHEST	neg		0		6		normal	1	0	735
presumptive	f	opd		no		yes	1	1	no	yes	no	no	no	no	no		neg		0		1			1	2	736
presumptive	f	mch		no		yes	1	3	yes	no	no	no	no	no	no		neg				0			1	2	737
presumptive	m	opd		no		no			yes	yes	yes	no	yes	no	no		neg		0		1			1	2	738
presumptive	m	openaccess		no		yes	1	1	no	no	no	no	no	no	no		neg		0		7			1	1	739
presumptive	m	opd		no		yes	1	1	no	no	no	no	no	no	no	NORMAL	neg		1		5		normal	1	1	740
presumptive	m	openaccess		no		yes	0	1	yes	yes			yes	no	no		neg		0		12			1	2	741
presumptive	f	openaccess		no		yes	1	1	yes	no	no	no	no	no	no		neg		0		9			1	2	742
HHcontct	f			no		no			no	no	no	no	no	no	yes		neg		0		6			1	0	743
presumptive	f	opd		no		yes	1	3	yes	yes			yes	yes	no	NORMAL CHEST	neg				14	bact.conf	normal	1	2	744
HHcontct	m			no		yes	1	1	no	no	no	no	no	no	yes		neg		0		2			1	1	745
HHcontct	f			no		no			no	no			no	no	yes		neg		0		12			1	0	746
presumptive	m	Malnutrition		no		yes	0	3	yes	no	no	no	no	no	no		neg		0		2			1	2	747
HHcontct	f			no		no			no	no	no	no	no	no	yes		neg		0		9			1	0	748
presumptive	f	opd		no		yes	1	1	yes	no	no	no	no	no	no	NORMAL CHEST	neg		0		3		normal	1	2	749
presumptive	m	opd		no		yes	1	1	yes	yes	no	no	yes	no	no		neg		0		1			1	2	750
presumptive	m	opd		no		yes	1	1	no	no	no	no	yes	no	no		neg		0		2			1	2	751
presumptive	m	opd		no		yes	1	1	yes	no	no	no	no	no	no		neg		0		0			1	2	752
presumptive	f	Malnutrition		no		no			no	yes	no	no	yes	no	no		neg				1			1	2	753
HHcontct	f			no		no			no	no			no	no	yes		neg		0		10			1	0	754
presumptive	f	opd		no		yes	1	1	no	no	no	no	no	no	no		neg		0		0			1	1	755
HHcontct	f			no		no			no	no	no	no	no	no	yes		neg		1		1			1	0	756
presumptive	m	Malnutrition		no		yes	0	2	no	yes	yes	no	yes	no	no		neg		0		0			1	2	757
presumptive	m	openaccess		no		yes	0	1	yes	no	no	no	no	yes	no		neg		0		0			1	2	758
presumptive	f	opd		no		yes	1	1	yes	yes	no	no	yes	no	no		neg		0		6			1	2	759
presumptive	f	opd		no		yes	0	1	yes	yes			yes	yes	no		neg		0		10			1	2	760
HHcontct	m			no		no			no	no	no	no	no	no	yes	normal	neg		0		7		normal	1	0	761
presumptive	m	opd		no		yes	0	1	yes	yes	no	no	yes	no	no		neg				1			1	2	762
presumptive	m	openaccess		no		yes	1	1	no	yes			no	no	no	NORMAL CHEST	neg		0		12	bact.conf	normal	1	2	763
presumptive	m	opd		no		yes	0	1	yes	no	no	no	no	no	no		neg		0		7			1	2	764
presumptive	m	opd		no		yes	1	1	no	no			no	no	no	RIGHT HILAR LN	neg		0		12		abnormal	1	1	765
HHcontct	f			no		yes	1	1	yes	no	no	no	no	no	yes		neg		0		1			1	2	766
presumptive	m	opd		no		yes	0	1	yes	yes	no	no	yes	no	no		neg		0		1			1	2	767
HHcontct	m			no		yes	0	1	yes	yes	no	no	no	no	yes		neg		0		0			1	2	768
presumptive	m	opd		no		yes	0	1	no	no	no	no	no	no	no		neg		0		0			1	1	769
HHcontct	f			no		no			no	no	no	no	no	no	yes				0		0			1	0	770
presumptive	f	opd		no		yes	0	1	yes	no	no	no	yes	no	no		neg		0		3			1	2	771
HHcontct	f			no		no			no	no	no	no	no	no	yes		neg		0		0			1	0	772
presumptive	f	opd		no		yes	1	1	yes	no	no	no	no	no	no		neg		0		2			1	2	773
HHcontct	f			no		no			no	no	no	no	no	no	yes	-2 NORMAL CHEST	neg		1		0		normal	1	0	774
presumptive	m	opd		no		yes	1	1	yes	no			no	no	no	-2 NORMAL CHEST	neg		0		12		normal	1	2	775
presumptive	f	ART		no		yes	0	1	no	no			no	no	no	-3 NORMAL CHEST	pos	0	1		10		normal	1	1	776
presumptive	f	opd		no		yes	0	1	no	no	no	no	no	no	no		neg		0		0			1	1	777
presumptive	f	opd		no		yes	0	1	yes	no	no	no	no	no	no		neg		0		0			1	2	778
presumptive	m	ART		no		no			no	no	no	no	no	no	no		pos		1		7			0	0	779
presumptive	m	opd		no		yes	0	1	no	no	no	no	no	no	no		neg		0		0			1	1	780
presumptive	f	ART		no		no			no	no	no	no	no	no	no		neg		1		8			0	0	781
presumptive	f	ART		no		no			no	no	no	no	no	no	no		pos		1		0			0	0	782
presumptive	m	opd		no		yes	0	1	no	no	no	no	no	no	no		neg		0		0			1	1	783
HHcontct	m			no		no			no	no	no	no	no	no	yes		neg		0		0			1	0	784
presumptive	f	ART		no		yes	0	1	no	no	no	no	no	no	no		neg		0		0			1	1	785
presumptive	f	opd		no		yes	0	1	yes	no	yes	no	no	no	no		neg		0		0			1	2	786
HHcontct	m			no		yes	1	1	yes	yes	no	no	yes	no	yes		neg		0		1			1	2	787
presumptive	f	ART		no		no			no	no			no	no	no		pos		1		11			0	0	788
HHcontct	f			no		no			no	no	no	no	no	no	yes		neg		0		7			1	0	789
presumptive	f	ART		no		no			no	no			no	no	no		pos		1		12			0	0	790
HHcontct	m			no		no			no	no	no	no	no	no	yes		neg		0		2			1	0	791
presumptive	f	opd		no		yes	0	1	no	no	no	no	no	no	no		neg		0		1			1	1	792
presumptive	f	opd		no		yes	1	1	no	no	no	no	no	no	no		neg		0		4			1	1	793
presumptive	f	opd		no		yes	1	1	no	no	no	no	no	no	no		neg		0		0			1	1	794
HHcontct	m			no		no			no	no			no	no	yes		neg		0		11			1	0	795
presumptive	f	opd		no		yes	0	1	no	no	no	no	no	no	no		neg		0		2			1	1	796
presumptive	f	opd		no		yes	0	1	yes	yes	no	no	no	no	yes		neg		0		1			1	2	797
presumptive	m	opd		no		yes	1	1	yes	no	no	no	no	no	no	-2 normal chest	neg		0		0		normal	1	2	798
presumptive	m	opd		no		yes	0	1	yes	yes			yes	no	no		neg		0		10			1	2	799
HHcontct	f			no		no			no	no	no	no	no	no	yes	-2 NORMAL CHEST	neg		0		3		normal	1	0	800
presumptive	f	opd		no		yes	1	1	no	no	no	no	yes	no	no		neg		0		0			1	2	801
presumptive	f	opd		no		yes	1	1	yes	no	no	no	yes	no	no	-2 normal chest	neg		0		1		normal	1	2	802
HHcontct	m			no		no			no	no	no	no	no	no	yes		neg		0		2			1	0	803
presumptive	f	opd		no		yes	0	1	no	yes	no	no	no	yes	no		neg		0		2			1	2	804
HHcontct	f			no		no			no	no	no	no	no	no	yes		neg		0		5			1	0	805
presumptive	f	ART		no		no			no	no			no	no	no		pos		1		14			0	0	806
presumptive	f	opd		no		yes	0	1	no	no	no	no	yes	no	no		neg		0		4			1	2	807
HHcontct	f			no		no			no	no	no	no	no	no	yes	-2 NORMAL CHEST	neg		0		0		normal	1	0	808
presumptive	m	opd		no		yes	0	1	no	no	no	no	no	no	no		neg		0		0			1	1	809
HHcontct	f			no		no			no	no	no	no	no	no	yes	-2 NORMAL CHEST	neg		0		9	bact.conf	normal	1	0	810
presumptive	m	opd		no		yes	0	1	no	yes	no	no	no	no	no		neg		0		3			1	2	811
presumptive	m	opd		no		yes	1	1	no	yes	no	no	no	no	no		neg		0		3			1	2	812
presumptive	m	ART		no		no			no	no	no	no	no	no	no		pos		1		5			0	0	813
presumptive	m	opd		no		no			yes	no	no	no	no	no	no		neg		0		0			1	1	814
presumptive	m	opd		no		yes	0	1	no	yes	no	no	no	no	no	-2 NORMAL CHEST	neg		0		3		normal	1	2	815
presumptive	f	ART		no		no			no	no			no	no	no		pos		1		11			0	0	816
presumptive	f	opd		no		yes	1	1	yes	yes	no	no	no	no	no		neg		0		1			1	2	817
presumptive	m	opd		no		yes	1	1	yes	no	yes	yes	yes	no	no		neg		0		1			1	2	818
HHcontct	m			no		no			no	no			no	no	yes		neg		0		13			1	0	819
presumptive	f	opd		no		yes	1	3	yes	yes			yes	no	no		neg		0		14	bact.conf		1	2	820
presumptive	f	opd		no		yes	1	1	yes	no	yes	no	yes	no	no		neg		0		1			1	2	821
presumptive	m	opd		no		no			yes	no	no	no	no	no	no		neg		0		0			1	1	822
presumptive	f	opd		no		yes	1	1	yes	no	no	no	no	no	no		neg		0		9			1	2	823
HHcontct	f			no		no			yes	no	no	no	no	no	yes	NORMAL	neg		0	1	3		normal	1	1	824
HHcontct	m			no		yes	1	1	no	yes	no	no	yes	no	yes	normal	neg	1	0	1	1	clinical	normal	1	2	825
HHcontct	m			no		no			no	no	no	no	no	no	yes		neg		0		7			1	0	826
HHcontct	m			no		no			no	no			no	no	yes		neg		0		11			1	0	827
HHcontct	m			no		no			no	no			no	no	yes		neg		0		14			1	0	828
HHcontct	f			no		no			no	no			no	no	yes		neg		0		10			1	0	829
HHcontct	m			no		no			no	no	no	no	no	no	yes		neg		0		4			1	0	830
HHcontct	f			no		yes	1	2	yes	yes	yes	yes	yes	yes	yes	Abnormal Chest	pos		0		1	bact.conf	abnormal	1	2	831
HHcontct	f			no		yes	1	2	yes	no	no	no	no	no	yes	-2 ABNORMAL CHEST	neg		0		3		abnormal	1	2	832
HHcontct	m			no		no			no	no	no	no	no	no	yes		neg		0		3			1	0	833
presumptive	f	TB clinic		no		no			no	no			no	no	no		neg		0		12			0	0	834
HHcontct	m			no		yes	1	1	no	no			no	no	yes	NORMAL CHEST	neg		0		14		normal	1	1	835
HHcontct	m			no		yes	0	1	no	no			no	no	yes		neg	0	0		10			1	1	836
HHcontct	f			no		yes	0	1	no	no	no	no	no	no	yes		neg		0		4			1	1	837
HHcontct	f			no		no			no	no	no	no	no	no	yes		neg				2			1	0	838
HHcontct	m			no		no			no	no	no	no	no	no	yes		neg		1		3			1	0	839
HHcontct	f			no		no			no	no	no	no	no	no	yes		neg		0		7			1	0	840
HHcontct	f			no		no			no	no			no	no	yes		neg		0		12			1	0	841
HHcontct	m			no		no			no	no	no	no	no	no	yes		neg		0		6			1	0	842
HHcontct	m			no		no			no	no	no	no	no	no	yes		neg		0		7			1	0	843
HHcontct	m			no		no			no	no	no	no	no	no	yes		neg		0		5			1	0	844
HHcontct	m			no		no			no	no	no	no	no	no	yes		neg		0		3			1	0	845
HHcontct	f			no		no			no	no	no	no	no	no	yes		neg		0		0			1	0	846
HHcontct	f			no		no			no	no			no	no	yes		neg		0		14			1	0	847
presumptive	m	opd		no		yes	1	1	no	no	no	no	no	no	no		neg		0		0			1	1	848
presumptive	f	opd		no		yes	1	1	yes	no	yes	no	no	no	no	-2 NORMAL CHEST	neg		0		1		normal	1	2	849
HHcontct	m			no		no			no	no	no	no	no	no	yes	-1 NORMAL CHEST	neg		1		8		normal	1	0	850
presumptive	f	opd		no		yes	0	1	no	no	no	no	yes	no	no	-2 NORMAL CHEST	neg		0		1		normal	1	2	851
HHcontct	m			no		no			no	no	no	no	no	no	yes	-1 NORMAL CHEST	neg		0		5		normal	1	0	852
presumptive	m	opd		no		yes	1	1	yes	no	no	no	no	no	no		neg		0		0			1	2	853
HHcontct	f			no		no			no	no	no	no	no	no	yes		neg		0		4			1	0	854
presumptive	m	opd		no		yes	1	1	yes	no	no	no	no	no	no		neg		0		4			1	2	855
presumptive	f	mch		no		no			no	no	no	no	no	no	no		neg		0		0			0	0	856
HHcontct	m			no		no			no	yes	no	no	yes	no	yes		neg		1		3			1	2	857
presumptive	m	opd		no		yes	1	1	yes	no	no	no	no	no	no	-2 NORMAL CHEST	neg		0		5		normal	1	2	858
presumptive	f	ART		no		no			no	no			no	no	no		pos		1		11			0	0	859
HHcontct	f			no		no			no	no			no	no	yes		neg		0		13			1	0	860
presumptive	m	opd		no		yes	0	1	no	yes			no	no	no		neg		1		13			1	2	861
presumptive	f	opd		no		no			no	no	no	no	no	no	no		neg		1		2			0	0	862
presumptive	m	opd		no		yes	1	2	yes	no	no	no	no	no	no	-2 NORMAL CHEST	neg		0		1		normal	1	2	863
HHcontct	f			no		no			no	no	no	no	no	no	yes	NORMAL CHEST	neg				2		normal	1	0	864
presumptive	f	TB clinic		yes	2019	no			no	no			no	no	no		neg		0		14			0	0	865
presumptive	m	opd		no		yes	1	1	yes	yes	no	no	no	no	no		neg		0		0			1	2	866
presumptive	f	opd		no		yes	0	1	no	no	no	no	no	no	no		neg		0		0			1	1	867
presumptive	f	opd		no		no			no	no	no	no	no	no	no		neg		0		0			0	0	868
presumptive	f	opd		no		yes	0	1	no	no	no	no	no	no	no		neg		0		4			1	1	869
presumptive	f	opd		no		yes	1	1	yes	no	no	no	no	no	no		neg		0		0			1	2	870
presumptive	m	opd		no		yes	0	2	yes	no	no	no	yes	no	no		neg		0		0			1	2	871
HHcontct	f			no		yes	1	1	no	yes	yes	yes	no	no	yes	NORMAL CHEST	neg		0		3		normal	1	2	872
HHcontct	m			no		no			no	no	no	no	no	no	yes	-1 NORMAL CHEST	neg		1		1		normal	1	0	873
presumptive	m	opd		no		yes	1	1	yes	yes	no	no	yes	no	no		neg		0		0			1	2	874
presumptive	m	opd		no		yes	1	1	yes	yes	no	no	no	no	no	-2 ABNORMAL CHEST	neg		0		0		abnormal	1	2	875
presumptive	f	opd		no		no			yes	no	no	no	no	no	no		neg		0		0			1	1	876
presumptive	m	opd		no		no			no	no	no	no	no	no	no		neg		0		1			0	0	877
presumptive	f	opd		no		yes	0	1	no	no	no	no	no	no	no		neg		0		5			1	1	878
presumptive	f	opd		no		yes	0	1	no	yes	no	no	no	no	no		neg		0		1			1	2	879
presumptive	f	opd		no		yes	1	1	yes	no	no	no	no	yes	no	-2 NORMAL CHEST	neg		0		0		normal	1	2	880
presumptive	m	opd		no		yes	1	1	yes	no	no	no	no	no	no		neg		0		8			1	2	881
presumptive	f	opd		no		yes	1	1	no	no	no	no	no	no	no		neg		0		1			1	1	882
presumptive	f	ART		no		no			no	no	no	no	no	no	no		pos		1		1			0	0	883
presumptive	f	opd		no		yes	0	1	yes	no	no	no	yes	yes	no	-2 normal chest	neg		0		0		normal	1	2	884
presumptive	m	opd		no		yes	0	1	yes	no	no	no	no	no	no		neg		0		0			1	2	885
presumptive	f	opd		no		yes	0	1	yes	no	no	no	no	no	no		neg		0		0			1	2	886
presumptive	f	opd		no		yes	0	1	no	no			no	no	no		neg		0		10			1	1	887
presumptive	f	opd		no		yes	0	1	yes	no	no	no	no	no	no		neg		0		7			1	2	888
presumptive	m	opd		no		yes	0	1	no	no			no	no	no		neg		0		14			1	1	889
presumptive	f	opd		no		no			no	no	no	no	no	no	no		neg		1		8			0	0	890
presumptive	f	ART		no		no			no	no	no	no	no	no	no		pos		0		4			0	0	891
presumptive	f	ART		no		no			no	no	no	no	no	no	no		pos		1		7			0	0	892
presumptive	f	ART		no		no			no	no			no	no	no		pos		0		12			0	0	893
presumptive	m	opd		no		yes	0	1	no	no	no	no	no	no	no		neg		0		3			1	1	894
presumptive	m	ART		no		no			no	no	no	no	no	no	no		pos		1		7			0	0	895
presumptive	m	opd		no		yes	1	1	no	no	no	no	no	no	no		neg		0		0			1	1	896
presumptive	m	ART		no		no			no	no	no	no	no	no	no		neg		1		5			0	0	897
presumptive	m	opd		no		no			yes	no	no	no	no	no	no		neg		0		0			1	1	898
presumptive	f	ART		no		yes	1	1	no	no	no	no	yes	no	no		neg		0		1			1	2	899
presumptive	m	opd		no		yes	1	1	no	no	no	no	no	no	no	BILATERAL MILD INFILTRATION	neg		0		5		abnormal	1	1	900
presumptive	m	openaccess		no		yes	0	1	yes	no	no	no	no	yes	no		neg		0		0			1	2	901
presumptive	f	opd		no		yes	0	1	no	no			no	no	no		neg		0		13			1	1	902
presumptive	m	openaccess		no		yes	0	1	yes	yes	no	no	yes	yes	yes	ABNORMAL -RIGHT UPPER LUNG INFILTRATION	pos		0		2		abnormal	1	2	903
presumptive	m	opd		no		yes	0	1	no	no	no	no	no	no	no		neg		0		1			1	1	904
presumptive	m	opd		no		yes	0	1	no	no	no	no	yes	no	no		neg		0		2			1	2	905
presumptive	f	opd		no		yes	0	1	yes	no	no	no	yes	no	no		neg	0	0		1			1	2	906
presumptive	m	opd		no		yes	1	1	no	no			no	no	no		neg		0		13			1	1	907
presumptive	m	opd		no		yes	1	1	no	no			no	no	no		neg		0		13			1	1	908
presumptive	m	opd		no		yes	0	1	no	no	no	no	no	no	no	NORMAL CHEST	neg				0		normal	1	1	909
presumptive	f	opd		no		yes	0	3	yes	yes	yes	yes	yes	no	no	right hilar Ln	neg	1	0	1	0	clinical	abnormal	1	2	910
presumptive	m	opd		no		yes	0	1	yes	no	no	no	no	no	no		neg		0		0			1	2	911
presumptive	f	opd		no		yes	0	1	yes	yes	no	no	yes	yes	no		neg		0		1			1	2	912
presumptive	m	opd		no		yes	0	1	yes	no	no	no	yes	yes	no		neg		0		0			1	2	913
presumptive	f	opd		no		yes	1	1	yes	yes	no	no	no	no	no		neg		0		1			1	2	914
presumptive	f	opd		no		yes	1	1	no	yes	no	no	no	no	no	ABNORMAL CHEST	neg	0	0		1	bact.conf	abnormal	1	2	915
presumptive	f	opd		no		no			no	no	no	no	no	no	no		neg		0		0			0	0	916
presumptive	f	openaccess		no		yes	1	1	no	no	yes	no	yes	yes	no		neg		0		0			1	2	917
presumptive	m	opd		no		yes	1	1	yes	yes	no	no	no	no	no		neg		0		0			1	2	918
presumptive	m	opd		no		yes	1	1	no	yes	no	no	yes	no	no		neg		0		8			1	2	919
presumptive	f	mch		no		yes	0	1	no	no	no	no	no	no	no	NORMAL	neg		0		0		normal	1	1	920
presumptive	f	opd		no		yes	0	1	no	no	yes	no	no	no	no		neg		0		0			1	2	921
presumptive	f	opd		no		yes	0	1	no	no	no	no	yes	no	no		neg		0		4			1	2	922
presumptive	f	opd		no		yes	1	1	no	no	no	no	no	no	no		neg		0		0			1	1	923
presumptive	f	opd		no		yes	1	1	yes	yes	no	no	yes	no	no	-3 NORMAL CHEST	neg		0		3		normal	1	2	924
presumptive	m	opd		no		yes	0	1	no	no	no	no	no	no	no	NORMAL CHEST	neg		0		4		normal	1	1	925
presumptive	m	opd		no		yes	1	1	yes	yes	no	no	no	no	no		neg		0		1			1	2	926
presumptive	f	openaccess		no		yes	0	1	no	no	no	no	no	no	no		neg		0		0			1	1	927
presumptive	f	ART		no		no			no	no	no	no	no	no	no		pos		1		9			0	0	928
presumptive	f	ART		yes	2018	yes	1	2	no	no			no	no	no		pos		1		10			1	1	929
presumptive	f	ART		no		yes	1	1	no	no	no	no	no	no	no		pos		1		0			1	1	930
presumptive	f	ART		no		no			no	no	no	no	no	no	no		pos		1		8			0	0	931
presumptive	m	ART		no		yes	0	1	no	no			no	no	no		pos		1		13			1	1	932
presumptive	f	ART		no		no			no	no	no	no	no	no	no		pos		1		6			0	0	933
presumptive	m	Malnutrition		no		no			no	yes	no	no	no	yes	no	NORMAL	neg		0		1		normal	1	2	934
HHcontct	m			no		no			no	no	no	no	no	no	yes		neg		0		0			1	0	935
presumptive	f	Malnutrition		no		no			no	yes	yes	no	no	no	no		neg		0		0			1	2	936
HHcontct	m			no		no			no	no	no	no	no	no	yes	ABNORMAL	neg		0		3		abnormal	1	0	937
presumptive	f	opd		no		yes	0	2	no	yes	yes	no	yes	no	no		neg		0		2			1	2	938
HHcontct	f			no		no			no	no	no	no	no	no	yes	ABNORMAL	neg		0		5		abnormal	1	0	939
presumptive	m	Malnutrition		no		yes	0	1	yes	yes	no	no	yes	yes	yes	NORMAL	neg		0		1		normal	1	2	940
HHcontct	m			no		no			no	no	no	no	no	no	yes	ABNORMAL	neg		0		8		abnormal	1	0	941
presumptive	m	ART		no		no			no	no	no	no	no	no	no		pos		0		6			0	0	942
HHcontct	m			no		no			no	no			no	no	yes	NORMAL	neg		0		10		normal	1	0	943
presumptive	f	openaccess		no		yes	1	1	yes	yes			yes	no	no		neg		0		11			1	2	944
presumptive	f	opd		no		yes	1	1	yes	yes	no	no	yes	no	no		neg		0		2			1	2	945
presumptive	f	opd		no		yes	0	2	no	no	no	no	yes	no	no		neg		0		1			1	2	946
presumptive	f	opd		no		yes	1	1	no	no	no	no	no	no	no		neg		0		2			1	1	947
presumptive	f	opd		no		yes	0	3	yes	yes	no	yes	yes	no	no	NORMAL CHEST	neg				1		normal	1	2	948
presumptive	f	ART		no		no			no	no	no	no	no	no	no		pos		1		5			0	0	949
presumptive	m	opd		no		yes	0	1	no	no	no	no	no	no	no		neg		0		2			1	1	950
presumptive	f	ART		no		no			no	no	no	no	no	no	no		pos		1		1			0	0	951
HHcontct	f			no		no			no	no			no	no	yes		neg		0		12			1	0	952
presumptive	m	openaccess		no		yes	1	1	yes	no	no	no	no	no	no		neg				5			1	2	953
HHcontct	m			no		no			no	no	no	no	no	no	yes		neg		0		3			1	0	954
presumptive	m	openaccess		no		yes	0	2	no	yes	no	yes	no	no	no		pos		0		3			1	2	955
presumptive	f	opd		no		no			yes	yes	no	no	yes	no	no		neg		0		1			1	2	956
HHcontct	m			no		no			no	no			no	no	yes		neg		0		11			1	0	957
presumptive	m	opd		no		no			yes	no	no	no	no	no	no		neg		0		0			1	1	958
presumptive	m	opd		no		yes	1	1	no	yes			yes	no	no	-1 NORMAL CHEST	neg		0		13		normal	1	2	959
presumptive	f	ART		no		no			no	no	no	no	no	no	no		pos		1		3			0	0	960
presumptive	m	opd		no		yes	0	1	no	no	no	no	no	no	no		neg		0		0			1	1	961
presumptive	m	opd		no		no			no	no	no	no	no	no	no		neg		0		2			0	0	962
presumptive	m	opd		no		yes	1	1	yes	no	no	no	yes	no	no		neg		0		1			1	2	963
presumptive	m	opd		no		yes	1	1	no	no	no	no	no	no	no		neg		0		1			1	1	964
presumptive	f	ART		no		no			no	no	no	no	no	no	no		pos		0		4			0	0	965
presumptive	f	ART		no		no			no	no			no	no	no		pos		0		12			0	0	966
presumptive	m	openaccess		no		yes	1	1	yes	no			no	no	no		neg		0		11			1	2	967
presumptive	f	Malnutrition		no		no			no	yes			no	no	no	abnormal chest , on physical view its normal	pos		0		13		abnormal	1	1	968
presumptive	f	Malnutrition		no		yes	0	1	yes	yes	no	no	yes	yes	no		neg		0		1			1	2	969
HHcontct	f			no		no			yes	no	no	no	no	no	yes		neg		0		0			1	1	970
presumptive	f	ART		no		no			no	no			no	no	no		pos		0		12			0	0	971
HHcontct	f			no		no			yes	no			no	no	yes		neg		0		11			1	1	972
HHcontct	m			no		no			no	no	no	no	no	no	yes	NORMAL CHEST	neg		1		3		normal	1	0	973
presumptive	f	ART		no		no			no	no	no	no	no	no	no		pos		0		7			0	0	974
presumptive	m	TB clinic		no		yes	1	2	no	no	no	no	no	no	yes		neg		0		0			1	1	975
presumptive	f	opd		no		yes	1	1	yes	no	no	no	no	no	no		neg		0		4			1	2	976
presumptive	f	ART		no		no			no	no			no	no	no		pos		0		11			0	0	977
HHcontct	m			no		no			no	no	no	no	no	no	yes		neg				8			1	0	978
presumptive	f	opd		no		yes	0	1	yes	yes	no	no	no	no	no		neg		0		0			1	2	979
presumptive	f	ART		no		no			no	no	no	no	no	no	no		pos		1		0			0	0	980
HHcontct	f			no		no			no	no			no	no	yes		neg		0		13			1	0	981
presumptive	m	ART		no		no			no	no			no	no	no		pos		0		10			0	0	982
HHcontct	m			no		no			no	no	no	no	no	no	yes		neg		0		5			1	0	983
presumptive	f	mch		no		yes	0	1	no	no	no	no	no	no	no		neg		0		0			1	1	984
HHcontct	f			no		no			no	no	no	no	no	no	yes		neg				8			1	0	985
presumptive	m	ART		no		no			no	no	no	no	no	no	no		pos		1		7			0	0	986
presumptive	m	opd		no		yes	0	1	yes	no	no	no	no	no	no	-1 NORMAL	neg		0		0		normal	1	2	987
presumptive	m	opd		no		yes	1	1	yes	no	no	no	yes	no	no	-1 NORMAL			0		0		normal	1	2	988
presumptive	m	opd		no		yes	1	2	no	no	no	no	yes	no	no	19 NORMAL	neg		0		7		normal	1	2	989
presumptive	m	ART		no		no			no	no	no	no	no	no	no		pos		1		8			0	0	990
presumptive	f	opd		no		yes	1	1	yes	no	no	no	no	no	no	RIGHT AND LEFT LOWER ZONE INFILTRATES, RIGHT HILAR LYMPHADENOPATHY	neg	0	0	1	9	clinical	abnormal	1	2	991
presumptive	f	opd		no		yes	0	1	no	no	no	no	no	no	no		neg		0		0			1	1	992
presumptive	m	opd		no		no			yes	yes	no	no	yes	no	no		neg		0		3			1	2	993
presumptive	f	opd		no		yes	0	1	yes	yes	yes	no	yes	no	no	NORMAL CHEST	neg	0	0	1	0		normal	1	2	994
presumptive	f	opd		no		yes	1	1	yes	no	no	no	yes	no	no		neg		0		1			1	2	995
presumptive	f	opd		no		yes	1	1	no	no	no	no	no	no	no		neg		0		2			1	1	996
HHcontct	m			no		no			no	yes	no	no	no	no	yes		neg		0		2			1	1	997
HHcontct	m			no		no			no	no	no	no	no	no	no	NORMAL			1		2		normal	0	0	998
presumptive	f	opd		no		no			no	no	no	no	no	no	no	-2 NORMAL CHEST	neg		1		2		normal	0	0	999
HHcontct	m			no		no			no	no	no	no	no	no	no				0		8			0	0	1000
HHcontct	m			no		no			no	no			no	no	yes		neg	0	0		13			1	0	1001
HHcontct	m			no		no			no	no			no	no	yes		neg	0	0		11			1	0	1002
HHcontct	f			no		no			no	no	no	no	no	no	yes	-3 NORMAL	neg	0	0		3		normal	1	0	1003
HHcontct	f			no		no			no	no			no	no	yes		neg		0		10			1	0	1004
HHcontct	f			no		no			no	no			no	no	yes		neg		0		10			1	0	1005
HHcontct	m			no		no			no	no	no	no	no	no	yes		neg		0		8			1	0	1006
HHcontct	f			no		no			no	no	no	no	no	no	yes	-3 NORMAL CHEST	neg	1	0		1	clinical	normal	1	0	1007
HHcontct	f			no		no			no	no	no	no	no	no	yes		neg	0	0		8			1	0	1008
HHcontct	m			no		no			no	no	no	no	no	no	yes		neg	0	1		4			1	0	1009
HHcontct	m			no		no			no	no	no	no	no	no	yes		neg		0		8			1	0	1010
HHcontct	f			no		no			no	no	no	no	no	no	yes		neg		0		8			1	0	1011
HHcontct	m			no		no			no	no	no	no	no	no	yes		neg		0		2			1	0	1012
HHcontct	f			no		no			no	no			no	no	yes		neg		0		11			1	0	1013
presumptive	m	opd		no		yes	0	1	no	no	no	no	no	no	no		neg		0		0			1	1	1014
presumptive	m	opd		no		yes	0	1	yes	no	no	no	yes	no	no	ABNORMAL CHEST	neg	0	0	1	4		abnormal	1	2	1015
HHcontct	m			no		yes	1	1	no	yes			no	no	yes	-3 NORMAL CHEST	neg		0		13		normal	1	2	1016
presumptive	m	opd		no		yes	0	1	yes	no	no	no	yes	no	no		neg	0	0		3			1	2	1017
HHcontct	m	opd		no		yes	1	1	yes	no	no	no	no	yes	yes	-3ABNORMAL	neg		0		3		abnormal	1	2	1018
HHcontct	f			no		yes	1	1	no	yes	no	no	yes	no	yes	ABNORMAL CHEST	neg	0	0	1	6	clinical	abnormal	1	2	1019
HHcontct	f	opd		no		yes	1	1	no	no	no	no	no	no	yes	RIGTH HILAR RIGTH LOWER ZONE	neg	1	0	1	0	clinical	abnormal	1	1	1020
presumptive	m	Malnutrition		no		yes	1	1	no	no	no	no	yes	no	no	BILATERAL CREPS	neg				1		abnormal	1	2	1021
HHcontct	f			no		yes	0	1	no	yes	no	no	no	no	yes		neg		0		7			1	2	1022
HHcontct	f			no		yes	0	1	no	no			yes	no	yes		neg		0		12			1	2	1023
HHcontct	m			no		no			no	no	no	no	no	no	yes	ABNORMAL CHEST	neg		0	1	8		abnormal	1	0	1024
HHcontct	f			no		yes	0	2	yes	no	no	no	yes	no	yes	ABNORMAL CHEST	neg		0	1	7		abnormal	1	2	1025
HHcontct	m			no		yes	1	1	no	no	no	no	no	no	yes		neg	1	0		0	clinical		1	1	1026
HHcontct	m			no		no			yes	no			no	no	yes		neg		0		10			1	1	1027
HHcontct	m			no		yes	1	1	no	yes	no	no	yes	no	yes		neg		0		3			1	2	1028
HHcontct	m			no		no			no	no	no	no	no	no	yes	BILATRAL HILAR	neg		0	1	9		abnormal	1	0	1029
HHcontct	f			no		yes	1	1	no	yes	no	no	no	no	yes	BILATERAL HILAR LN	neg	0	1		2		abnormal	1	2	1030
HHcontct	m			no		no			no	no	no	no	no	no	yes	-3 ABNORMAL CHEST	neg	1	0		1	clinical	abnormal	1	0	1031
HHcontct	f			no		no			no	no	no	no	no	no	yes		neg	1	0		1	clinical		1	0	1032
HHcontct	f			no		no			no	no	no	no	no	no	yes		neg		0		9			1	0	1033
HHcontct	m			no		yes	1	1	no	no			no	no	yes		neg		0		12			1	1	1034
HHcontct	m			no		no			no	no			no	no	yes		neg		0		12			1	0	1035
HHcontct	m	ART		no		yes	1	1	no	no			no	no	no	NORMAL CHEST	neg		0		13		normal	1	1	1036
HHcontct	f			no		no			no	no			no	no	yes		neg		0		14			1	0	1037
HHcontct	f			no		no			no	no	no	no	no	no	yes		neg		1		2			1	0	1038
HHcontct	m			no		yes	1	1	yes	no			no	no	yes		neg		0		14			1	2	1039
HHcontct	f			no		yes	1	1	no	yes			no	no	yes		neg		0		13			1	2	1040
HHcontct	m			no		no			no	yes			yes	no	yes		neg		0		13			1	2	1041
HHcontct	m			no		yes	0	1	no	no	no	no	no	no	yes		neg		0		8			1	1	1042
HHcontct	f			no		yes	0	1	yes	yes	no	no	no	no	yes	-3 NORMAL CHEST	neg		0		9		normal	1	2	1043
HHcontct	f			no		no			no	no	no	no	no	no	yes	-3 ABNORMAL CHEST	neg	0	0		6		abnormal	1	0	1044
HHcontct	m			no		yes	0	1	yes	no	no	no	yes	no	yes	-3 NORMAL	neg	0	1		3		normal	1	2	1045
HHcontct	f			no		no			no	no	no	no	no	no	yes		neg		1		8			1	0	1046
HHcontct	f			no		no			no	no	no	no	no	no	yes		neg		1		4			1	0	1047
HHcontct	f			no		no			no	no			no	no	yes		neg		0		11			1	0	1048
HHcontct	f			no		no			no	no	no	no	no	no	yes		neg		0		8			1	0	1049
HHcontct	m			no		yes	1	1	no	no	no	no	no	no	yes	-3 NORMAL CHEST	neg		1		4		normal	1	1	1050
HHcontct	f			no		yes	1	1	no	yes			no	no	yes		neg		0		10			1	2	1051
HHcontct	f			no		no			yes	no	no	no	yes	no	yes		neg		0		8			1	2	1052
HHcontct	m			no		yes	1	1	no	no	no	no	no	no	yes		neg	0	1		5			1	1	1053
presumptive	f	opd		no		yes	0	1	no	no			no	no	no		neg		0		11			1	1	1054
HHcontct	f			no		no			no	no			no	no	yes		neg		0		11			1	0	1055
presumptive	f	opd		no		yes	1	1	no	no	no	no	no	no	no	-2 NORMAL CHEST	neg	0			1		normal	1	1	1056
HHcontct	m			no		no			no	no	no	no	no	no	yes		neg		0		7			1	0	1057
presumptive	m	mch		no		yes	1	1	yes	yes	yes	no	no	yes	no		neg		0		0			1	2	1058
presumptive	m	opd		no		yes	1	1	yes	yes	no	no	no	yes	no	NORMAL CHEST	neg		0		0		normal	1	2	1059
presumptive	f	opd		no		yes	0	1	yes	yes	no	no	yes	no	no	NORMAL CHEST	neg		0		0		normal	1	2	1060
HHcontct	m			no		no			no	no			no	no	yes		neg		0		10			1	0	1061
presumptive	m	opd		no		yes	0	1	yes	no	no	no	no	no	no	-2	neg		0		0			1	2	1062
HHcontct	m			no		no			no	no	no	no	no	no	yes		neg		1		5			1	0	1063
presumptive	m	TB clinic		no		no			yes	no	no	no	yes	yes	no	ABNORMAL CHEST	neg	0	0		2		abnormal	1	2	1064
HHcontct	m			no		no			no	no	no	no	no	no	yes		neg		1		3			1	0	1065
presumptive	f	opd		no		yes	0	1	no	yes	no	no	yes	no	no	NORMAL CHEST	neg		0		6		normal	1	2	1066
presumptive	m	opd		no		no			no	no	no	no	no	no	no		neg		0		7			0	0	1067
presumptive	m	opd		no		yes	0	1	yes	no	no	no	no	no	no		neg		0		2			1	2	1068
presumptive	m	opd		no		yes	1	1	yes	yes	no	no	no	no	no		neg		0		2			1	2	1069
HHcontct	f			no		no			no	yes			yes	no	yes		neg		0		11			1	2	1070
presumptive	m	opd		no		yes	0	1	yes	no	no	no	no	no	no	-2	neg		0		2			1	2	1071
HHcontct	m			no		no			no	yes			no	no	yes	#NAME?	neg		1		11			1	1	1072
presumptive	m	opd		no		yes	1	1	yes	yes	yes	yes	yes	yes	no	-3 ABNORMAL CHEST	neg		0	1	2		abnormal	1	2	1073
HHcontct	m			no		yes	1	1	no	no	no	no	yes	no	yes	-3 ABNORMAL CHEST	neg	0	0		3	clinical	abnormal	1	2	1074
presumptive	f	openaccess		no		yes	0	1	no	yes	yes	yes	yes	no	no	ABORMAL CHEST	neg		0	1	0		abnormal	1	2	1075
presumptive	m	opd		no		yes	0	1	yes	no	yes	no	yes	no	no	NORMAL CHEST	neg		0	1	1		normal	1	2	1076
presumptive	m	opd		no		yes	0	1	no	yes	yes	no	no	no	no	-3 NORMAL CHEST	neg		0		7		normal	1	2	1077
HHcontct	m			no		no			yes	yes			no	no	yes		neg		0		14			1	2	1078
presumptive	m	TB clinic		no		no			no	no	no	no	no	no	yes	NORMAL CHEST	neg	0	1	1	2		normal	1	0	1079
HHcontct	m			no		yes	0	1	yes	no	no	no	no	no	yes		neg		0		9			1	2	1080
presumptive	f	ART		no		no			no	no			no	no	no		pos		1		11			0	0	1081
HHcontct	f			no		no			no	no	no	no	no	no	yes		neg		0		6			1	0	1082
presumptive	f	ART		no		no			no	no			no	no	no		pos		1		12			0	0	1083
presumptive	m	ART		no		no			no	no	no	no	no	no	no		pos		1		3			0	0	1084
presumptive	m	opd		no		no			no	no	no	no	no	no	no		pos		1		3			0	0	1085
presumptive	m	ART		no		no			no	no	no	no	no	no	no		neg		1		3			0	0	1086
presumptive	m	ART		no		no			no	no	no	no	no	no	no		pos		1		6			0	0	1087
presumptive	f	ART		no		no			no	no	no	no	no	no	no		pos		1		6			0	0	1088
presumptive	m	ART		no		no			no	no	no	no	no	no	no		pos		1		6			0	0	1089
presumptive	f	ART		no		no			no	no			no	no	no		pos		1		14			0	0	1090
presumptive	f	opd		no		yes	0	1	yes	yes	no	no	yes	no	no		neg		0		1			1	2	1091
presumptive	f	opd		no		yes	1	1	yes	no	no	no	no	no	yes		neg	0	0		5			1	2	1092
presumptive	m	opd		no		yes	1	1	yes	no	no	no	yes	no	no		neg		0		1			1	2	1093
presumptive	m	opd		no		yes	0	1	yes	no	no	no	no	no	no				0		2			1	2	1094
presumptive	m	opd		no		yes	1	1	no	yes	no	no	no	no	no		neg		0		2			1	2	1095
HHcontct	m			no		no			no	yes			yes	no	yes	CLEAR CHEST	neg		0		12		normal	1	2	1096
presumptive	f	TB clinic		yes	2020	yes	1	1	yes	no	no	no	no	no	no		pos		1		3			1	2	1097
HHcontct	m			no		yes	1	1	no	no	no	no	yes	no	yes	NORMAL	neg		0		9		normal	1	2	1098
presumptive	f	opd		no		yes	1	1	no	yes	no	no	no	no	no	-3 NORMAL CHEST	neg		0		0		normal	1	2	1099
presumptive	m	ART		no		yes	1	1	no	yes	no	no	yes	no	no	NORMAL	neg	0	0	1	3		normal	1	2	1100
presumptive	f	opd		no		yes	1	1	yes	no	yes	no	yes	no	no		neg		0		1			1	2	1101
presumptive	f	opd		no		no			no	no	no	no	no	no	no	-3 NORMAL CHEST	neg				0		normal	0	0	1102
presumptive	m	opd		no		yes	1	1	yes	yes	no	no	no	no	no	NORMAL CHEST	neg	0	0		2		normal	1	2	1103
presumptive	m	opd		no		yes	1	1	no	no	yes	no	no	no	no	-3 NORMAL	neg	0	0		0		normal	1	2	1104
HHcontct	m			no		no			no	no	no	no	no	no	yes		neg		0		9			1	0	1105
HHcontct	f			no		no			no	no	no	no	no	no	yes		neg		0		7			1	0	1106
presumptive	m	opd		no		yes	1	1	no	no	no	no	no	no	yes		neg	0	0		5			1	1	1107
HHcontct	m			no		yes	1	1	no	no	no	no	no	no	yes		neg	0	1		4			1	1	1108
presumptive	m	opd		no		yes	1	1	no	no	no	no	no	no	no	-3 normal chest	neg	0	0		3		normal	1	1	1109
presumptive	m	opd		no		yes	1	1	yes	no	no	no	yes	no	no		neg		0		0			1	2	1110
presumptive	f	opd		no		yes	1	1	yes	yes	yes	no	yes	no	no	BILATERAL INFILTRATES WITH HILAR ADENOPATHY, CAVITY RLL	pos		0		0	clinical	abnormal	1	2	1111
HHcontct	m			no		no			no	no	no	no	yes	no	yes		neg		0		9			1	1	1112
presumptive	f	opd		no		yes	0	1	yes	yes	no	no	yes	no	no	NORMAL CHEST	neg	0	0	1	4		normal	1	2	1113
HHcontct	f			no		no			no	no	no	no	no	no	yes		neg		0		7			1	0	1114
presumptive	f	TB clinic		no		yes	1	1	yes	yes	yes	no	no	no	no	68	pos	0	0	1	7	bact.conf		1	2	1115
presumptive	f	opd		no		yes	1	1	yes	yes	yes	no	no	no	no	NORMAL	neg				0		normal	1	2	1116
presumptive	f	opd		no		yes	1	1	yes	no			no	no	no	-3 normal chest	neg			1	10		normal	1	2	1117
presumptive	m	opd		no		yes	1	1	no	no	no	no	no	no	no		neg		0		1			1	1	1118
HHcontct	m			no		no			no	no			no	no	yes		neg		0		11			1	0	1119
presumptive	m	opd		no		yes	1	1	no	yes	yes	yes	no	yes	no		neg				0			1	2	1120
presumptive	m	ART		no		yes	1	2	yes	yes	yes	yes	yes	no	no		pos	1	0	1	2	clinical		1	2	1121
presumptive	m		I.P.D	no		yes	1	2	yes	yes	yes	no	yes	no	yes	ABNORMAL CHEST,RIGTH LOWER ZONE CAVITY WITH SOME INFITRATION	neg	1	0	1	1	clinical	abnormal	1	2	1122
presumptive	m	Malnutrition		no		yes	1	1	no	yes	yes	no	yes	no	no		neg		0		1			1	2	1123
HHcontct	f			no		yes	0	1	no	no			no	no	yes		neg				11			1	1	1124
presumptive	f	opd		no		yes	1	1	yes	no	no	no	yes	no	no	-3 NORMAL CHEST	neg		0		1		normal	1	2	1125
presumptive	f	opd		no		yes	1	1	yes	yes	yes	no	yes	no	no	ABNORMAL CHEST	neg	0	0	1	3		abnormal	1	2	1126
HHcontct	f			no		no			no	no	no	no	no	no	yes		neg				6			1	0	1127
presumptive	m	opd		no		yes	1	1	yes	no	yes	no	yes	no	no	-3 NORMAL CHEST	neg		0		0	no tb	normal	1	2	1128
presumptive	m	opd		no		yes	1	1	yes	no	no	no	yes	no	no	-3 NORMAL CHEST	neg		0		0		normal	1	2	1129
HHcontct	f			no		yes	1	1	no	no			no	no	yes	-3 NORMAL CHEST	neg		0		14		normal	1	1	1130
presumptive	m	opd		no		yes	1	1	yes	yes	no	no	yes	no	no	-3 NORMAL	neg		0		0		normal	1	2	1131
HHcontct	f			no		no			no	no	no	no	no	no	yes		neg		0		5			1	0	1132
presumptive	m	opd		no		yes	1	1	yes	yes	yes	no	no	yes	no		neg		0		0			1	2	1133
HHcontct	f			no		no			no	no			no	no	yes		neg		0		12			1	0	1134
presumptive	f	TB clinic		yes	2020	yes	1	1	yes	yes	yes	no	yes	no	yes	ABNORMAL CHEST	neg	1	0	1	3	clinical	abnormal	1	2	1135
HHcontct	f			no		no			no	no	no	no	no	no	yes		neg		0		8			1	0	1136
presumptive	f	opd		no		no			no	yes	no	no	no	no	no	-3 NORMAL CHEST	neg		0		1		normal	1	1	1137
HHcontct	f			no		no			no	no	no	no	no	no	yes		neg		0		1			1	0	1138
presumptive	m	TB clinic		no		yes	1	1	yes	no	no	no	no	no	no	-3 NORMAL CHEST	neg		0		3		normal	1	2	1139
presumptive	m	opd		no		no			no	no			no	no	no		pos		1		13			0	0	1140
HHcontct	f	opd		no		yes	0	1	no	yes	no	no	yes	no	yes		neg		0		8			1	2	1141
presumptive	m	ART		no		no			no	no	no	no	no	no	no		pos		1		5			0	0	1142
presumptive	f	ART		no		no			no	no	no	no	no	no	no		pos		1		8			0	0	1143
presumptive	m	ART		no		no			no	no	no	no	no	no	no		pos		1		0			0	0	1144
presumptive	f	ART		no		no			no	no	no	no	no	no	no		pos		1		0			0	0	1145
presumptive	m	ART		no		no			no	no	no	no	no	no	no		pos		1		0			0	0	1146
presumptive	f	opd		no		yes	0	1	no	yes			no	no	no		neg				14			1	2	1147
presumptive	f	ART		no		no			no	no	no	no	no	no	no		pos		1		0			0	0	1148
presumptive	f	ART		no		no			no	no	no	no	no	no	no		pos		1		8			0	0	1149
presumptive	m	ART		no		no			no	no	no	no	no	no	no		pos		1		3			0	0	1150
presumptive	f	ART		no		no			no	no	no	no	no	no	no		pos		1		3			0	0	1151
presumptive	m	opd		no		yes	1	1	no	no	no	no	no	no	no		neg		0		1			1	1	1152
presumptive	f	ART		no		no			no	no	no	no	no	no	no		pos		1		8			0	0	1153
presumptive	f	ART		no		no			no	no			no	no	no		pos		1		11			0	0	1154
presumptive	m	opd		no		yes	1	1	yes	no	no	no	no	no	no		neg				2			1	2	1155
HHcontct	f			no		no			no	no			no	no	yes		neg		0		12			1	0	1156
presumptive	f	ART		no		yes	1	1	no	no	no	no	no	no	no		pos		1		0			1	1	1157
presumptive	f	opd		no		yes	1	1	no	no	no	no	no	no	no	LEFT HILAR LYMPHADENOPATHY AND BILATERAL LOWER ZONE INFILTRATES	neg	0	0	1	8	clinical	abnormal	1	1	1158
presumptive	m	opd		no		yes	1	1	yes	no	yes	no	yes	no	no	NORMAL CHEST	neg	0	0	1	1		normal	1	2	1159
HHcontct	m			no		yes	1	1	no	no	no	no	yes	no	yes	-3NORMAL	neg		0		4		normal	1	2	1160
presumptive	f	opd		no		yes	0	1	no	no			yes	no	no	NORMAL	neg		0	1	13		normal	1	2	1161
HHcontct	f			no		yes	1	1	yes	yes	no	no	yes	no	yes	NORMAL CHEST	neg	1	0	1	1	clinical	normal	1	2	1162
presumptive	m	opd		no		yes	1	1	yes	yes	no	no	yes	no	no		neg	0	0		1			1	2	1163
presumptive	f	opd		no		yes	1	1	yes	yes	no	no	no	yes	no		neg		0		0			1	2	1164
presumptive	f	ART		no		yes	0	1	no	no	no	yes	no	no	no		neg		0		1			1	2	1165
presumptive	f	opd		no		yes	1	1	no	no	no	no	yes	no	no	-3 NORMAL CHEST	neg	0	0		0		normal	1	2	1166
HHcontct	m			no		no			no	no			no	no	yes		neg		0		10			1	0	1167
presumptive	m	opd		no		yes	1	1	no	yes	no	no	yes	yes	no	NORMAL CHEST	neg	1	0	1	0	clinical	normal	1	2	1168
HHcontct	f			no		no			no	no			no	no	yes		neg		1		10			1	0	1169
presumptive	m		I.P.D	no		yes	1	1	yes	yes	no	no	yes	no	no	-3 ABNORMAL	neg		0		1		abnormal	1	2	1170
presumptive	f	TB clinic		no		yes	1	1	no	no	no	no	no	no	no	-3 NORMAL CHEST	neg	1	0		1	clinical	normal	1	1	1171
HHcontct	m			no		yes	0	1	yes	no	no	no	no	no	yes		neg		1		4			1	2	1172
HHcontct	m			no		no			no	no	no	no	no	no	yes	-3 ABNORMAL	neg	0	1		5		abnormal	1	0	1173
presumptive	f	opd		no		yes	1	1	yes	no	yes	no	yes	no	no	NORMAL CHEST	neg	0	0	1	0		normal	1	2	1174
HHcontct	m			no		no			no	no	no	no	no	no	yes	-3 ABNORMAL CHEST	neg	0	0		4	clinical	abnormal	1	0	1175
presumptive	f	opd		no		yes	0	1	yes	yes	no	yes	yes	yes	no	ABNORMAL CHEST	neg	0	0	1	2		abnormal	1	2	1176
HHcontct	m			no		no			no	no	no	no	no	no	yes	NORMAL CHEST	neg		0	1	5		normal	1	0	1177
presumptive	f	ART		no		no			no	no	no	no	no	no	no		pos		1		5			0	0	1178
HHcontct	m			no		no			no	no	no	no	no	no	yes		neg		0		9			1	0	1179
presumptive	f	opd		no		no			no	no	no	no	no	no	no	NORMAL CHEST	pos	0	1		6		normal	0	0	1180
HHcontct	f			no		no			no	no			no	no	yes		neg		0		14			1	0	1181
presumptive	f	ART		no		no			no	no			no	no	no		pos		1		12			0	0	1182
HHcontct	m			no		no			no	no	no	no	no	no	yes	-3 NORMAL CHEST	neg		1		1		normal	1	0	1183
presumptive	m	ART		no		no			no	no			yes	no	no	LOWER RIGTH MILD INFILRATION	pos		0		12		abnormal	1	1	1184
presumptive	m	ART		no		no			no	no	no	no	no	no	no		pos		1		2			0	0	1185
HHcontct	f			no		yes	1	1	yes	yes	no	no	yes	no	yes	abnormal chest	neg	0	0	1	1	clinical	abnormal	1	2	1186
presumptive	m	opd		no		yes	1	1	no	yes	no	no	yes	no	no	NORMAL CHEST	neg	0	0		1		normal	1	2	1187
presumptive	m	opd		no		yes	1	1	yes	yes	no	no	yes	no	yes	NORMAL	neg	0	0	1	0		normal	1	2	1188
HHcontct	f			no		yes	1	2	no	yes	no	no	yes	yes	yes	NORMAL CHEST	neg		0	1	6		normal	1	2	1189
presumptive	f	opd		no		no			no	no	no	no	no	no	no		pos		1		6			0	0	1190
presumptive	f	opd		no		yes	1	1	no	no			no	no	no	ABNORMAL CHEST	pos	0	1		13		abnormal	1	1	1191
presumptive	m	ART		no		no			no	no			no	no	no		pos		1		12			0	0	1192
HHcontct	f			no		yes	1	1	no	no	no	no	yes	no	yes		neg		1		4			1	2	1193
presumptive	f	ART		no		no			no	no			no	no	no		pos		1		14			0	0	1194
HHcontct	m	TB clinic		no		yes	1	2	yes	yes	yes	yes	yes	yes	yes	-3 ABNORMAL CHEST	neg	0	0		2	clinical	abnormal	1	2	1195
presumptive	f	opd		no		yes	1	1	no	yes	no	no	no	no	no	NORMAL CHEST	neg		0		0		normal	1	2	1196
presumptive	m	ART		no		no			no	no			no	no	no		pos		1		10			0	0	1197
presumptive	f	opd		no		yes	1	1	yes	no	yes	no	no	no	no		neg		0		1			1	2	1198
presumptive	m	TB clinic		no		yes	1	1	yes	no	yes	no	no	no	no		neg		0		9			1	2	1199
presumptive	f	opd		no		yes	1	1	no	no	no	no	no	yes	no	NORMAL CHEST	neg	0	0		9		normal	1	2	1200
presumptive	m	ART		no		no			no	no	no	no	no	no	no		pos		1		0			0	0	1201
presumptive	f	opd		no		yes	0	1	yes	no	no	no	yes	no	no		neg		0		1			1	2	1202
HHcontct	m			no		no			no	no			no	no	yes	-3 NORMAL CHEST	neg		0		10		normal	1	0	1203
presumptive	m	openaccess		no		yes	1	1	yes	yes	yes	no	yes	yes	no	NORMAL CHEST	neg	1	0	1	1	clinical	normal	1	2	1204
presumptive	m	opd		yes	2018	yes	1	2	no	yes			yes	no	no	ABNORMALCHEST	pos	0	0	1	14		abnormal	1	2	1205
HHcontct	m			no		yes	1	1	no	no	no	no	no	no	yes	-3 NORMAL CHEST	neg		0		0		normal	1	1	1206
presumptive	f	opd		no		yes	0	1	no	no	no	no	no	no	no	NORMAL CHEST	neg		0		1		normal	1	1	1207
HHcontct	f			no		yes	1	1	no	no	no	no	no	no	yes		neg		0		8			1	1	1208
presumptive	f	opd		no		yes	1	1	no	yes	no	no	no	no	no	ABNORMAL	neg	0	0		2		abnormal	1	2	1209
presumptive	f	opd		no		yes	1	1	yes	yes	no	no	no	no	no	NORMAL CHEST	pos	0	1		8		normal	1	2	1210
presumptive	f	opd		no		yes	1	1	yes	yes	yes	no	yes	no	no	NORMAL	neg	0	0	1	0		normal	1	2	1211
presumptive	f	opd		no		yes	0	1	yes	yes	yes	yes	yes	no	no		neg		0		1			1	2	1212
presumptive	f	opd		no		yes	0	1	no	yes	no	no	no	no	no	ABNORMAL CHEST	neg		0		0		abnormal	1	2	1213
presumptive	f	opd		no		yes	1	1	yes	no	no	no	yes	no	no	NORMAL CHEST	neg				1		normal	1	2	1214
presumptive	f	opd		no		yes	1	1	no	no	no	no	no	no	no	ABNORMAL CHEST	neg	0	0		0		abnormal	1	1	1215
presumptive	m	opd		no		yes	1	2	no	yes			yes	no	no	ABNORMAL CHEST	neg	0	0	1	11		abnormal	1	2	1216
presumptive	m	opd		no		yes	0	1	no	no	no	no	no	no	no		neg		0		0			1	1	1217
presumptive	m	opd		no		yes	1	1	yes	no	no	no	yes	yes	no		neg		0		0			1	2	1218
HHcontct	f			no		yes	1	1	no	no	no	no	no	no	yes	CLEAR CHEST	neg		0		3		normal	1	1	1219
presumptive	f	opd		no		yes	1	1	no	yes	no	no	yes	no	no		neg				0			1	2	1220
presumptive	m	opd		no		yes	1	1	yes	yes	no	no	no	no	no	NORMAL CHEST	neg		0		1		normal	1	2	1221
presumptive	f	opd		no		yes	0	1	no	yes	no	no	yes	no	no		neg	0	0		1			1	2	1222
presumptive	m	opd		no		yes	1	1	yes	yes	no	no	yes	no	no	NORMAL	neg	1	0	1	0	clinical	normal	1	2	1223
presumptive	f	opd		no		yes	0	1	yes	no	no	no	yes	no	no	NORMAL CHEST	neg		0		0		normal	1	2	1224
presumptive	f	opd		no		yes	0	1	yes	no	no	no	yes	no	no	NORMAL	neg	0	0	1	0		normal	1	2	1225
HHcontct	m			no		no			no	no			no	no	yes		neg		0		10			1	0	1226
presumptive	m	opd		no		no			yes	no	no	no	no	no	no		neg		0		0			1	1	1227
HHcontct	f			no		no			no	no	no	no	no	no	yes		neg		0		6			1	0	1228
HHcontct	f			no		no			no	no	no	no	no	no	yes		neg		0		5			1	0	1229
presumptive	m	opd		no		yes	1	1	yes	no	no	no	yes	yes	no		neg		0		1			1	2	1230
presumptive	m	ART		no		no			no	no	no	no	no	no	no	NORMAL CHEST	pos		1		0		normal	0	0	1231
presumptive	m	ART		no		no			no	no	no	no	no	no	no	ABONRMAL	pos		1		6		abnormal	1	0	1232
presumptive	m	ART		no		no			no	no	no	no	no	no	no	ABNORMAL CHEST	pos	0	1		8		abnormal	1	0	1233
presumptive	m	ART		no		no			no	no	no	no	no	no	no	ABNORMAL CHEST	pos		1		6		abnormal	1	0	1234
HHcontct	m			no		no			no	no			no	no	yes		neg		0		10			1	0	1235
HHcontct	f			no		no			no	no	no	no	no	no	yes	-3 NORMAL CHEST	neg		0		8		normal	1	0	1236
presumptive	m	ART		no		no			no	no			no	no	no		pos		1		10			0	0	1237
HHcontct	m			no		no			no	no	no	no	no	no	yes	-3 NORMAL	neg		1		4		normal	1	0	1238
presumptive	m	opd		no		yes	1	1	no	no	no	no	yes	no	no		neg	0	0		3			1	2	1239
HHcontct	f			no		no			no	no			no	no	yes	-3 NORMAL	neg		0		12		normal	1	0	1240
presumptive	m	opd		no		yes	1	1	no	yes	no	no	yes	no	no	NORMAL CHEST	neg	0	0	1	0		normal	1	2	1241
presumptive	m	ART		no		no			no	no	no	no	no	no	no	NORMAL CHEST	pos		1		0		normal	0	0	1242
HHcontct	m			no		no			no	no			no	no	yes		neg				10			1	0	1243
presumptive	f	ART		no		no			no	no	no	no	no	no	no	NORMAL CHEST	pos		1		9		normal	0	0	1244
HHcontct	f			no		yes	1	1	no	yes	no	no	yes	no	yes		neg		1		0			1	2	1245
presumptive	f	ART		no		no			no	no	no	no	no	no	no		pos		1		8			0	0	1246
presumptive	m	ART		no		no			no	no	no	no	no	no	no		pos		0		9			0	0	1247
HHcontct	m			no		no			no	no			no	no	yes		neg		0		10			1	0	1248
presumptive	m	ART		no		no			no	no			no	no	no		pos		1		14			0	0	1249
HHcontct	f			no		no			no	no			no	no	yes		neg		0		13			1	0	1250
presumptive	m	opd		no		yes	0	1	no	yes			yes	no	no		neg		0		10			1	2	1251
HHcontct	f			no		yes	0	1	no	yes	no	no	no	no	yes	-3 NORMAL CHEST	neg		0		9		normal	1	2	1252
presumptive	f	ART		no		no			no	no	no	no	no	no	no		pos		1		8			0	0	1253
presumptive	f	opd		no		yes	1	1	yes	yes			no	no	no	normal	neg	0		1	10		normal	1	2	1254
presumptive	f	openaccess		no		no			no	yes	yes	no	yes	no	no	ABORMAL CHEST	neg	1	0	1	0	clinical	abnormal	1	2	1255
HHcontct	m			no		yes	0	1	no	yes	no	no	no	no	yes	-3 NORMAL CHEST	neg		0		8		normal	1	2	1256
HHcontct	f			no		yes	1	1	no	no	no	no	yes	no	yes		neg		0		6			1	2	1257
presumptive	f	opd		no		yes	1	1	no	no			yes	no	no	ABNORMAL CHEST	neg	0	0	1	13		abnormal	1	2	1258
HHcontct	m			no		yes	1	1	no	no	no	no	no	no	yes		neg		1		3			1	1	1259
presumptive	f	opd		no		yes	1	1	yes	no			yes	no	no		neg	0	0	1	10			1	2	1260
HHcontct	f			no		no			no	no	no	no	no	no	yes		neg		1		4			1	0	1261
presumptive	m	opd		no		yes	0	1	yes	yes	yes	no	no	no	no		neg		0		0			1	2	1262
presumptive	f	opd		no		yes	1	1	no	no	no	no	no	no	no		neg	0			2			1	1	1263
presumptive	m	opd		no		yes	1	1	yes	no	no	no	no	no	no		neg		0		1			1	2	1264
HHcontct	f			no		no			no	no			no	no	yes		neg		0		13			1	0	1265
presumptive	m	opd		no		yes	1	1	yes	no	no	no	yes	no	no		neg		0		0			1	2	1266
HHcontct	f			no		no			no	no	no	no	no	no	yes		neg		1		5			1	0	1267
presumptive	f	opd		no		yes	0	1	no	no	no	no	no	no	no		neg		0		2			1	1	1268
HHcontct	m			no		no			no	no	no	no	no	no	yes		neg		1		4			1	0	1269
presumptive	m	opd		no		yes	1	1	no	no	no	no	no	no	no		neg		0		0			1	1	1270
HHcontct	m			no		no			no	no	no	no	no	no	yes		neg		0		8			1	0	1271
presumptive	f	opd		no		yes	0	1	no	no	no	no	yes	yes	no		neg	0	0		0			1	2	1272
presumptive	m	opd		no		yes	1	1	yes	yes			no	no	no	ABNORMAL CHEST	neg	0	0	1	10	clinical	abnormal	1	2	1273
HHcontct	f			no		no			no	no			no	no	yes	NORMAL	neg		0	1	10		normal	1	0	1274
presumptive	f	opd		no		yes	1	1	yes	yes	no	no	yes	no	no		neg		0		0			1	2	1275
HHcontct	f			no		no			no	no	no	no	no	no	yes	-3 NORMAL CHEST	neg	0	1		2		normal	1	0	1276
presumptive	f	opd		no		yes	1	1	no	yes	no	no	yes	no	no		neg		0		1			1	2	1277
HHcontct	m			no		no			no	no	no	no	no	no	yes	-3 NORMAL CHEST	neg	0	1		2		normal	1	0	1278
presumptive	f	opd		no		yes	1	1	no	no	no	no	no	no	no		neg				2			1	1	1279
presumptive	m	opd		no		yes	0	1	yes	no	no	no	no	no	no		neg	0	0		4			1	2	1280
HHcontct	m			no		no			no	no	no	no	no	no	yes		neg		0		2			1	0	1281
HHcontct	f			no		no			no	no	no	no	no	no	yes		neg		0		5			1	0	1282
presumptive	m	Malnutrition		no		yes	0	1	yes	yes	no	no	yes	no	no	ABNORMAL CHEST	neg		0	1	1		abnormal	1	2	1283
presumptive	m	opd		no		yes	1	1	no	yes	no	no	yes	no	no	ABNORMAL	neg		0		1		abnormal	1	2	1284
HHcontct	f			no		no			no	no			no	no	yes		neg		0		10			1	0	1285
presumptive	f	opd		no		yes	1	1	yes	no	no	no	no	no	yes		neg				2			1	2	1286
presumptive	f	Malnutrition		no		yes	1	1	yes	yes	no	no	yes	no	no	ABNORMAL	pos	1	0	1	2	clinical	abnormal	1	2	1287
HHcontct	m			no		no			no	no			no	no	yes		neg		0		13			1	0	1288
presumptive	f	opd		no		yes	1	1	yes	no	no	no	no	no	no		neg		0		0			1	2	1289
HHcontct	f			no		no			no	no	no	no	no	no	yes		neg		0		9			1	0	1290
presumptive	m	opd		no		yes	1	1	no	yes	no	no	yes	yes	no		neg	0	0		3			1	2	1291
presumptive	f	opd		no		yes	0	1	no	no	no	no	yes	no	no	ABNORMAL	neg	0	0		1		abnormal	1	2	1292
HHcontct	m			no		yes	1	1	no	no			no	no	yes		neg				14			1	1	1293
presumptive	f	opd		no		no			no	no	no	no	no	no	no	NORMAL CHEST	neg	1	0	1	0	clinical	normal	0	0	1294
HHcontct	m			no		yes	0	1	no	no	no	no	no	no	yes	-3 NORMAL	neg		1		5		normal	1	1	1295
presumptive	f	opd		no		yes	1	1	yes	yes	no	no	yes	no	no		neg		0		0			1	2	1296
HHcontct	f			no		no			no	no	no	no	no	no	yes	-3 normal chest	neg		0		2		normal	1	0	1297
presumptive	m	opd		no		yes	1	1	no	yes	no	no	no	yes	no	ABNORMAL	neg		0		0		abnormal	1	2	1298
HHcontct	m			no		no			no	no	no	no	no	no	yes		neg		1		4			1	0	1299
presumptive	m	opd		no		yes	0	1	no	no	no	no	no	no	no		neg		0		0			1	1	1300
presumptive	f	opd		no		yes	0	1	no	yes	no	no	no	no	no		neg		0		0			1	2	1301
HHcontct	m			no		no			no	no	no	no	no	no	yes		neg		1		5			1	0	1302
presumptive	m	opd		no		yes	1	1	yes	yes	yes	no	yes	no	no		neg	0	0		3			1	2	1303
presumptive	f	opd		no		yes	1	1	yes	no	no	no	yes	no	no	ABNORMAL	neg	0	0		4		abnormal	1	2	1304
HHcontct	m			no		yes	0	1	no	no	no	no	no	no	yes		neg		1		4			1	1	1305
presumptive	m	opd		no		yes	1	1	no	yes	no	no	yes	no	no	NORMAL	neg	0	0	1	4		normal	1	2	1306
HHcontct	f			no		no			no	no	no	no	no	no	yes		neg		0		7			1	0	1307
presumptive	m	opd		no		yes	0	1	no	yes	yes	no	yes	no	no	ABNORMAL	neg	0	0		0		abnormal	1	2	1308
HHcontct	m			no		no			no	no	no	no	no	no	yes		neg		0		7			1	0	1309
presumptive	f	opd		no		yes	1	1	no	yes	no	no	yes	no	no		neg	0	0		2			1	2	1310
HHcontct	f			no		no			no	no	no	no	no	no	yes		neg		0		8			1	0	1311
presumptive	f	ART		no		no			no	no	no	no	no	no	no		pos		0		7			0	0	1312
HHcontct	m			no		no			no	no			no	no	yes		neg		0		11			1	0	1313
presumptive	f	ART		no		no			no	no			no	no	no	ABNORMAL	pos	0	1	1	14		abnormal	1	0	1314
HHcontct	f			no		no			no	no	no	no	no	no	yes	-3 NORMAL CHEST	neg		1		1		normal	1	0	1315
presumptive	f	ART		no		yes	1	1	no	no	no	no	yes	no	no	ABNORMAL	pos	0	0	1	0	bact.conf	abnormal	1	2	1316
HHcontct	m			no		yes	0	1	no	no	no	no	no	no	yes		neg		0		8			1	1	1317
presumptive	m	ART		no		yes	1	1	no	yes			no	no	no	NORMAL CHEST	neg	0	1	1	10		normal	1	2	1318
presumptive	m	ART		no		no			no	no			no	no	no	NORMAL CHEST	pos	0	1	1	10		normal	0	0	1319
presumptive	f	ART		no		yes	1	1	no	no			no	no	no	NORMAL	pos	0	1		13		normal	1	1	1320
presumptive	f	ART		no		no			no	no			no	no	no	ABNORMAL	pos	0		1	11		abnormal	1	0	1321
presumptive	f	ART		no		yes	1	1	no	yes	no	no	no	no	no	NORMAL CHEST	pos	0	1		7		normal	1	2	1322
HHcontct	m			no		no			no	no	no	no	no	no	yes		neg		1		3			1	0	1323
HHcontct	m			no		no			no	no	no	no	no	no	yes		neg		0		0			1	0	1324
presumptive	m	ART		no		no			no	no	no	no	no	no	no	-3 NORMAL CHEST	pos	0	1		7		normal	0	0	1325
presumptive	f	ART		no		yes	1	1	no	no	no	no	yes	no	no	ABNORMAL CHEST	pos	0	1		6		abnormal	1	2	1326
HHcontct	f			no		no			no	no	no	no	no	no	yes		neg		0		7			1	0	1327
presumptive	f	ART		no		no			no	no			no	no	no	NORMAL CHEST	neg	0	0		11		normal	0	0	1328
HHcontct	f			no		no			no	no	no	no	no	no	yes		neg		1		1			1	0	1329
presumptive	m	opd		no		no			no	no	no	no	no	no	no		pos	0	0		2			0	0	1330
HHcontct	f			no		no			no	no	no	no	no	no	yes		neg		1		3			1	0	1331
presumptive	f	ART		no		no			no	no			no	no	no	NORMAL CHEST	pos	0	1		10		normal	0	0	1332
HHcontct	m			no		no			no	no	no	no	no	no	yes	-3 NORMAL CHEST	neg	0	1		1		normal	1	0	1333
presumptive	m	opd		no		yes	1	1	yes	no	no	no	yes	no	no	NORMAL CHEST	neg	0	0	1	2		normal	1	2	1334
HHcontct	f			no		no			no	no	no	no	no	no	yes	-3 NORMAL CHEST	neg		1		2		normal	1	0	1335
HHcontct	f			no		no			no	no	no	no	no	no	yes	-3 NORMAL	neg		1		4		normal	1	0	1336
presumptive	m	opd		no		yes	1	1	no	yes	no	no	yes	no	no	-3 ABNORMAL	neg	1	0	1	0	clinical	abnormal	1	2	1337
presumptive	f	opd		no		yes	1	1	no	yes	yes	no	yes	no	no	ABNORMAL CHEST	neg	0	0	1	8	clinical	abnormal	1	2	1338
presumptive	m	opd		no		no			no	yes	no	no	yes	no	no	-3	neg	0	0		3			1	2	1339
presumptive	f	opd		no		yes	1	1	no	no	no	no	yes	no	no		neg	0	0		3			1	2	1340
presumptive	m	opd		no		yes	1	1	no	yes			yes	no	no	NORMAL CHEST	neg	0	0	1	10		normal	1	2	1341
HHcontct	f			no		no			no	no	no	no	no	no	yes	-3NORMAL CHEST	neg		1		4		normal	1	0	1342
presumptive	m	opd		yes	2018	yes	1	1	no	yes			yes	no	no	abnormal chest	pos	0		1	14		abnormal	1	2	1343
presumptive	f	opd		no		yes	0	1	yes	yes	no	no	yes	no	no	RIGTH HILAR LN BILATARAL INFILTRATE	neg	0	0	1	1		abnormal	1	2	1344
presumptive	f	opd		no		yes	1	1	no	no	no	no	yes	no	no	-3 NORMAL CHEST	neg	0	0		1		normal	1	2	1345
presumptive	m	opd		no		yes	1	1	no	no	no	no	yes	no	no	-3 NORMAL CHEST	neg	0	0		0		normal	1	2	1346
presumptive	f	opd		no		yes	1	1	no	yes	no	no	yes	no	no	-3NORMAL CHEST	neg		1		4		normal	1	2	1347
presumptive	f	opd		no		yes	1	1	no	yes	no	no	no	no	no	ABNORMAL CHEST	neg		0		5		abnormal	1	2	1348
presumptive	f	opd		no		no			no	no			no	no	no	NORMAL CHEST	neg		0	1	14		normal	0	0	1349
presumptive	m	opd		no		yes	1	1	no	yes	no	no	yes	no	no	-3NORMAL CHEST	neg	1	0		0	clinical	normal	1	2	1350
HHcontct	m			no		no			no	no	no	no	no	no	yes	NORMAL CHEST	neg		0	1	8		normal	1	0	1351
presumptive	m	opd		no		yes	0	1	no	no	no	no	no	no	no		neg	0	0		0			1	1	1352
HHcontct	m			no		no			no	no			no	no	yes		neg		0		10			1	0	1353
presumptive	m	opd		no		yes	1	1	yes	no	no	no	no	no	no	-3 ABNORMAL CHEST	neg	0	0		1		abnormal	1	2	1354
HHcontct	f			no		no			no	no			no	no	yes		neg		0		12			1	0	1355
presumptive	f	opd		no		yes	1	1	yes	no	no	no	yes	yes	no	-3 RIIGTH LOWER INFILTRATION WITH LN	neg	0	0		1		abnormal	1	2	1356
presumptive	m	opd		no		yes	0	1	no	no	no	no	no	no	no	normal	neg		0		0		normal	1	1	1357
HHcontct	m			no		no			no	no	no	no	no	no	yes	NORMAL CHEST	neg	0	1	1	2		normal	1	0	1358
presumptive	m	opd		no		yes	1	1	yes	yes	yes	yes	yes	no	yes	NORMAL	neg		0	1	3		normal	1	2	1359
HHcontct	m			no		no			no	no	no	no	no	no	yes	-3 NORML CHEST	neg	0	1		3		normal	1	0	1360
presumptive	f	opd		no		yes	1	1	no	no	no	no	yes	no	no	ABNORMAL CHEST	neg		0		1		abnormal	1	2	1361
HHcontct	f			no		no			no	no	no	no	no	no	yes	-3 NORMAL CHEST	neg		0	1	8		normal	1	0	1362
presumptive	m	opd		no		yes	1	1	yes	no	no	no	yes	yes	no	ABNORMAL CHEST	neg	1	0	1	0	clinical	abnormal	1	2	1363
HHcontct	f			no		no			no	no	no	no	no	no	yes	-3 NORMAL CHEST	pos		1		6		normal	1	0	1364
presumptive	m	opd		no		yes	1	1	no	no	no	no	yes	no	no	NORMAL CHEST	neg	0	0	1	1		normal	1	2	1365
HHcontct	f			no		no			no	no	no	no	no	no	yes	-3 NORMAL CHEST	neg	0	1		3		normal	1	0	1366
presumptive	f	opd		no		yes	0	1	yes	yes	no	no	yes	no	no	NORMAL CHEST	neg	0	0	1	2		normal	1	2	1367
HHcontct	f			no		no			no	no	no	no	no	no	yes	-3 NORMAL CHEST	neg		1		1		normal	1	0	1368
presumptive	f	opd		no		no			no	no	no	no	no	no	no		neg	0	0		0			0	0	1369
HHcontct	m			no		no			no	no	no	no	no	no	yes	-3 NORMAL CHEST	neg		1		1		normal	1	0	1370
presumptive	m	opd		no		yes	1	1	no	yes	no	no	no	no	no	-3 NORMAL CHEST	neg	1	0		0	clinical	normal	1	2	1371
HHcontct	f			no		yes	1	1	yes	no	no	no	yes	no	yes		neg		0		4			1	2	1372
presumptive	m	ART		no		no			no	no	no	no	no	no	no	NORMAL CHEST	pos	0	1	1	7		normal	0	0	1373
presumptive	f	opd		no		yes	0	1	no	no	no	no	yes	no	no	-3 NORMAL CHEST	neg	0	0		6		normal	1	2	1374
presumptive	f	opd		no		yes	1	1	no	no	no	no	yes	yes	no	-3 NORMAL CHEST	neg	0	0		4		normal	1	2	1375
presumptive	m	opd		no		yes	1	1	no	no	no	no	yes	no	no	-3NORMAL CHEST	neg	0	0		0		normal	1	2	1376
presumptive	m	ART		no		no			no	no	no	no	no	no	no	-3NORMAL CHEST	pos		1		6		normal	0	0	1377
presumptive	m	opd		no		yes	1	1	no	yes	no	no	yes	no	no		neg		0	1	0			1	2	1378
HHcontct	m			no		no			no	no			no	no	yes	-3 NORMAL CHEST	neg		1		14		normal	1	0	1379
presumptive	m	opd		no		no			no	no	no	no	no	no	no	-3 ABNORMAL CHEST	pos		1		9		abnormal	1	0	1380
presumptive	m	opd		no		yes	1	1	no	no	no	no	no	no	no	-3 ABNORMAL CHEST	pos		1		3		abnormal	1	1	1381
presumptive	m	ART		no		no			no	no	no	no	no	no	no		pos		1		8			0	0	1382
HHcontct	f			no		no			no	no	no	no	no	no	yes		neg		0		7			1	0	1383
presumptive	m	ART		no		no			no	no	no	no	no	no	no	-3 NORMAL CHEST	pos		1		8		normal	0	0	1384
HHcontct	f			no		no			no	no	no	no	no	no	yes		neg		1		5			1	0	1385
presumptive	f	opd		no		no			no	no			no	no	no		pos		1		10			0	0	1386
HHcontct	m			no		no			no	no			no	no	yes		neg		0		11			1	0	1387
presumptive	m	opd		no		yes	1	1	no	yes	no	no	yes	no	no		neg		0		6			1	2	1388
presumptive	f	TB clinic		no		yes	1	1	yes	yes	no	no	yes	no	no		neg		0		9			1	2	1389
presumptive	f	opd		no		no			no	no	no	no	no	no	no		pos		1		7			0	0	1390
HHcontct	m			no		no			no	no			no	no	yes		neg		0		11			1	0	1391
presumptive	f	ART		no		no			no	no	no	no	no	no	no	-3NORMAL	pos		1		6		normal	0	0	1392
HHcontct	m			no		no			no	no	no	no	no	no	yes		neg		0		6			1	0	1393
presumptive	m	opd		no		yes	0	2	no	no	no	no	no	no	no		neg		0		8			1	1	1394
HHcontct	f			no		yes	0	1	no	no			no	no	yes		neg		0		13			1	1	1395
presumptive	f	ART		no		no			no	no			no	no	no	-3NORMAL CHEST	pos		1		14		normal	0	0	1396
HHcontct	f			no		yes	0	1	yes	no			no	no	yes		neg		0		10			1	2	1397
presumptive	m	opd		no		yes	1	1	no	yes	no	no	no	no	no	-3 NORMAL CHEST	neg	0	0		1		normal	1	2	1398
HHcontct	f			no		no			no	no	no	no	no	no	yes		neg		0		9			1	0	1399
presumptive	m	ART		no		no			no	no	no	no	no	no	no		neg		1		8			0	0	1400
presumptive	m	mch		no		yes	0	1	yes	yes	yes	yes	yes	yes	yes	NORMAL	neg	0	0	1	1		normal	1	2	1401
HHcontct	f			no		no			no	no	no	no	no	no	yes		neg		0		0	no tb		1	0	1402
presumptive	m	opd		no		yes	1	2	no	yes	yes	no	yes	yes	no	ABNORMAL	neg	0	0	1	3	clinical	abnormal	1	2	1403
presumptive	f	opd		no		yes	1	1	no	no	no		no	no	no		neg		0		1			1	1	1404
HHcontct	f			no		no			no	no	no	no	no	no	yes		neg		0		4			1	0	1405
presumptive	m	opd		no		yes	1	1	yes	yes	no	no	yes	no	no	NORMAL	neg		0	1	4		normal	1	2	1406
presumptive	f	ART		no		no			no	no			no	no	no	-3NORMAL CHEST	pos	0	1		12		normal	0	0	1407
HHcontct	m			no		no			no	no	no	no	no	no	yes		neg		0		7			1	0	1408
presumptive	m	opd		no		yes	1	1	yes	yes	no	no	yes	no	no	ABNORMAL CHEST	neg	1	0	1	1	clinical	abnormal	1	2	1409
presumptive	m	opd		no		yes	0	1	no	no	no	no	no	no	no	-3 NORMAL CHEST	neg	0	0		4		normal	1	1	1410
presumptive	f	opd		no		yes	1	1	yes	no	no	no	no	no	no		neg	0	0		1			1	2	1411
presumptive	m	opd		no		yes	1	1	no	yes	no	no	yes	no	no		neg		0		0			1	2	1412
presumptive	f	opd		no		yes	0	1	yes	no	no	no	yes	no	no	-3 NORMAL CHEST	neg		0		0		normal	1	2	1413
HHcontct	f			no		no			no	no			no	no	yes		neg		0		13			1	0	1414
presumptive	f	opd		no		yes	1	1	yes	yes	yes	no	yes	no	no	-3 ABNORMAL CHEST	neg	0	0	1	1		abnormal	1	2	1415
HHcontct	m			no		yes	1	1	no	no			no	no	yes		neg		0		10			1	1	1416
presumptive	m	opd		no		yes	1	1	yes	yes	no	no	no	no	no		neg				2			1	2	1417
HHcontct	m			no		yes	0	1	no	yes			yes	no	yes		neg		0		11			1	2	1418
presumptive	f	opd		no		yes	0	1	yes	yes	no	no	yes	no	no	ABNORMAL	neg	1	0	1	1	clinical	abnormal	1	2	1419
HHcontct	f			no		no			no	no			no	no	yes		neg		0		10			1	0	1420
presumptive	f	opd		no		no			yes	yes	no	no	yes	no	no		neg	0	0		4			1	2	1421
HHcontct	f			no		yes	0	2	no	no	no	no	no	no	yes	CLEAR CHEST	neg	0	1		3		normal	1	1	1422
presumptive	m	opd		no		yes	0	1	no	no	no	no	no	no	no		neg	0	0		8			1	1	1423
presumptive	m	opd		no		yes	1	1	no	yes	no	no	no	no	no	-3 NORMAL CHEST	neg	0	0		3		normal	1	2	1424
presumptive	m	opd		no		yes	1	1	no	yes	no	no	yes	no	no	-3 NORMAL CHEST	neg		0		1		normal	1	2	1425
HHcontct	f			no		no			no	no			no	no	yes		neg		0		12			1	0	1426
presumptive	m	opd		no		yes	0	1	no	no	yes	no	no	no	no		neg	0	0		0			1	2	1427
HHcontct	m			no		yes	1	1	no	no	no	no	yes	no	yes	NORMAL CHEST	neg		0		9		normal	1	2	1428
presumptive	f	opd		no		yes	0	1	yes	no	no	no	yes	no	no	-3 NORMAL CHEST	neg		0		5		normal	1	2	1429
HHcontct	f			no		no			no	no	no	no	no	no	yes	CLESR CHEST	neg	0	0		6		normal	1	0	1430
HHcontct	m			no		no			no	no			no	no	yes		neg		0		13			1	0	1431
presumptive	m	opd		no		yes	0	1	no	yes	no	no	no	no	no	ABNORMAL CHEST	neg		0	1	0		abnormal	1	2	1432
HHcontct	m			no		no			no	no	no	no	no	no	yes		neg		0		7			1	0	1433
presumptive	f	opd		no		yes	1	1	no	yes	no	no	yes	no	no	ABNORMAL	neg	0	0	1	5	bact.conf	abnormal	1	2	1434
HHcontct	f			no		no			no	no			no	no	yes		neg		0		13			1	0	1435
HHcontct	m			no		no			no	no	no	no	no	no	yes		neg		0		7			1	0	1436
presumptive	f	opd		no		yes	1	1	no	no	yes	yes	yes	no	no	RIGTH HILAR LN	neg	0	0	1	2	clinical	abnormal	1	2	1437
HHcontct	f			no		no			no	no	no	no	no	no	yes		neg		0		7			1	0	1438
presumptive	m	opd		no		yes	1	1	yes	yes			no	no	no		neg	0	0		14			1	2	1439
HHcontct	m			no		no			no	no	no	no	no	no	yes		neg		0		6			1	0	1440
presumptive	m	opd		no		yes	1	1	yes	yes	no	no	yes	no	no	NORMAL CHEST	neg	0	0	1	1		normal	1	2	1441
HHcontct	m			no		no			no	no	no	no	no	no	yes		neg		0		4			1	0	1442
presumptive	f	opd		no		yes	1	1	no	no	no	no	no	no	no		neg		0		2			1	1	1443
presumptive	m	opd		no		yes	1	1	no	no	no	no	no	yes	no		neg	0	0		1			1	2	1444
HHcontct	f			no		no			no	no			no	no	yes		neg		0		12			1	0	1445
presumptive	f	opd		no		yes	1	1	yes	no	no	no	no	no	no		neg	0	0		2			1	2	1446
HHcontct	f			no		no			no	no	no	no	no	no	yes		neg		0		3			1	0	1447
presumptive	m	opd		no		yes	1	1	no	yes	no	no	yes	no	no		neg	0	0		0			1	2	1448
presumptive	f	opd		no		yes	0	1	no	no			yes	no	no	-3 NORMAL	pos	0	0		12		normal	1	2	1449
HHcontct	m			no		no			no	no			no	no	yes		neg		0		12			1	0	1450
presumptive	f	opd		no		no			yes	no	no	no	no	yes	no		neg	0	0		0			1	2	1451
presumptive	m	opd		no		yes	0	1	yes	yes	no	no	yes	no	no	NORMAL CHEST	neg	0	0	1	2		normal	1	2	1452
presumptive	f	opd		no		yes	0	1	yes	no	no	no	yes	no	no		neg		0		0			1	2	1453
presumptive	m	opd		no		yes	1	1	yes	yes	no	no	no	no	no	-3 NORMAL	neg		0		0		normal	1	2	1454
HHcontct	f			no		no			no	no			no	no	yes		neg		0		10			1	0	1455
presumptive	f	opd		no		yes	1	1	no	yes	no	no	yes	no	no	-3 NORMAL CHEST	neg	0	0		0		normal	1	2	1456
presumptive	m	opd		no		yes	0	1	no	yes	no	no	yes	no	no		neg		0		1			1	2	1457
presumptive	m	opd		no		yes	0	1	no	yes	no	no	yes	no	no		neg	0	0		2			1	2	1458
HHcontct	f			no		no			no	no			no	no	yes		neg		0		13			1	0	1459
presumptive	f	opd		no		yes	0	1	yes	no	no	no	yes	no	no		neg	0	0		0			1	2	1460
HHcontct	m			no		no			no	no			no	no	yes		neg		0		10			1	0	1461
presumptive	f	opd		no		yes	1	1	no	no	no	no	yes	no	no		neg	0	0		3			1	2	1462
HHcontct	f			no		no			no	no	no	no	no	no	yes		neg		0		8			1	0	1463
presumptive	f	opd		no		no			yes	yes	yes	yes	yes	no	no		neg	0	0		6			1	2	1464
HHcontct	f			no		no			no	no	no	no	no	no	yes		neg	0	0		4			1	0	1465
presumptive	f	opd		no		yes	1	1	yes	no	no	no	yes	no	no	NORMAL CHEST	neg	0	0	1	2		normal	1	2	1466
HHcontct	f			no		no			no	no	no	no	no	no	yes		neg		0		9			1	0	1467
presumptive	f	opd		no		yes	1	1	yes	yes	no	no	yes	no	no	NORMAL	neg	0	0		1		normal	1	2	1468
HHcontct	m			no		no			no	no	no	no	no	no	yes		neg				9			1	0	1469
presumptive	f	opd		no		yes	0	1	no	yes	no	no	yes	yes	no		neg		0		9			1	2	1470
HHcontct	f			no		no			no	no			no	no	yes		neg		0		13			1	0	1471
presumptive	m	opd		no		yes	1	1	no	no	no	no	yes	no	no		neg	0	0		8			1	2	1472
presumptive	f	opd		no		yes	1	1	no	yes	no	no	yes	no	no	-3 NORMAL	neg	0	0	1	1		normal	1	2	1473
HHcontct	f			no		yes	1	1	yes	no	no	no	no	no	yes		neg		0		0			1	2	1474
presumptive	f	opd		no		no			no	no	no	no	no	no	no		pos		1		7			0	0	1475
HHcontct	m			no		yes	1	1	yes	yes	yes	yes	yes	yes	yes	NORMAL XRAY	neg	0	0		4		normal	1	2	1476
presumptive	m	opd		no		yes	1	1	yes	no	no	no	no	no	no		neg		0		1			1	2	1477
presumptive	f	opd		no		no			no	no			no	no	no		pos		1		12			0	0	1478
HHcontct	m			no		no			no	yes	no	no	yes	no	yes		neg		1		5			1	2	1479
presumptive	m	opd		no		yes	1	1	no	yes			no	no	no	-3ANBORMAL	pos	0	1		10		abnormal	1	2	1480
presumptive	m	ART		no		yes	1	1	no	yes	no	no	yes	no	no	-3ABNORMAL CHEST	pos	0	1		7		abnormal	1	2	1481
HHcontct	m			no		no			no	no	no	no	no	no	yes	-3 NORMAL CHEST	neg	0	1		4		normal	1	0	1482
presumptive	m	opd		no		yes	1	1	no	no			yes	no	no	-3NORMAL	pos	0	0		10		normal	1	2	1483
HHcontct	f			no		no			no	no	no	no	no	no	yes		neg		0		7			1	0	1484
presumptive	m	ART		no		yes	1	1	no	yes			yes	no	no	ABNORMAL CHEST	pos	0	0	1	12	clinical	abnormal	1	2	1485
HHcontct	m			no		no			no	no	no	no	no	no	yes		neg		0		6			1	0	1486
presumptive	f	opd		no		yes	1	1	no	no	no	no	yes	no	no	ABNORMAL CHEST	neg	1	0	1	7	clinical	abnormal	1	2	1487
presumptive	m	opd		no		yes	1	1	no	no	yes	no	yes	no	no	ABNORMAL CHEST		0	0	1	8		abnormal	1	2	1488
presumptive	f	opd		no		yes	0	1	no	no	no	no	yes	no	no		neg	0	0		2			1	2	1489
presumptive	f	opd		no		yes	1	1	no	yes	no	no	yes	no	no	-3 NORMAL CHEST	neg	0	0		2		normal	1	2	1490
HHcontct	f			no		yes	0	1	no	no	no	no	no	no	yes		neg	0	1		3			1	1	1491
presumptive	m	opd		no		yes	1	1	yes	yes	no	no	yes	yes	no	NORMAL CHEST	neg	0	0	1	0		normal	1	2	1492
HHcontct	m			no		no			no	no	no	no	no	no	yes	CLEAR CHEST	pos		1		3		normal	1	0	1493
presumptive	f	ART		no		no			no	no			no	no	no	-3ABNORMAL CHEST	pos	0	1		13		abnormal	1	0	1494
presumptive	f	opd		no		yes	1	1	no	no	no	no	yes	no	no		neg	0	0		0			1	2	1495
presumptive	m	opd		no		no			no	no			no	no	no	-3NORMAL	neg	0	1		12		normal	0	0	1496
HHcontct	m			no		no			no	no	no	no	no	no	yes	-3 NORMAL CHEST	neg		0		5		normal	1	0	1497
presumptive	m	ART		no		no			no	no	no	no	no	no	no	-3 NORMAL CHEST	pos	0	1		2		normal	0	0	1498
HHcontct	f			no		no			no	no	no	no	no	no	yes	-3 NORMAL CHEST	neg	0	1		4		normal	1	0	1499
presumptive	f	ART		no		no			no	no	no	no	no	no	no	-3 NORMAL CHEST	pos	0	1		9		normal	0	0	1500
HHcontct	f			no		no			no	no	no	no	no	no	yes		neg		0		6			1	0	1501
presumptive	f	ART		no		no			no	no	no	no	no	no	no	-3NORMAL CHEST	pos	0	1		9		normal	0	0	1502
presumptive	f	ART		no		no			no	yes	no	no	no	no	no	NORMAL CHEST	pos	0	1	1	4	bact.conf	normal	1	1	1503
presumptive	f	ART		no		no			no	no			no	no	no		neg		1		12			0	0	1504
HHcontct	f			no		no			no	no			no	no	yes		neg		0		11			1	0	1505
presumptive	m	ART		no		no			no	no			no	no	no	-3 NORMAL	pos	0	1		10		normal	0	0	1506
HHcontct	m			no		no			no	no	no	no	no	no	yes		neg		0		8			1	0	1507
presumptive	m	ART		no		no			no	no			no	no	no	-3 NORMAL CHEST	pos		1		14		normal	0	0	1508
presumptive	m	opd		no		yes	0	1	no	yes	no	no	no	no	no		neg	0	0		0			1	2	1509
HHcontct	m			no		no			no	no			no	no	yes	-3 NORMAL CHEST	pos		1		11		normal	1	0	1510
presumptive	f	opd		no		yes	1	1	no	yes	no	no	yes	no	no	ABNORMAL CHEST	neg	0	0	1	8		abnormal	1	2	1511
HHcontct	m			no		no			no	no	no	no	no	no	yes		neg	0	0		7			1	0	1512
presumptive	m	opd		no		yes	1	1	yes	yes	no	no	yes	no	no	-3 NORMAL CHEST	neg	1	0	1	7	clinical	normal	1	2	1513
HHcontct	m			no		no			no	no	no	no	no	no	yes		neg		0		2			1	0	1514
presumptive	m	opd		no		yes	1	1	yes	no	no	no	yes	no	no	-3NORMAL CHEST	neg	0	0		2		normal	1	2	1515
presumptive	f	opd		no		yes	1	1	no	yes	no	yes	yes	no	no	ABNORMAL	neg		0	1	1		abnormal	1	2	1516
presumptive	f	opd		no		yes	1	1	no	yes	no	no	yes	yes	no	-3NORMAL CHEST	neg	0	0		2		normal	1	2	1517
presumptive	f	opd		no		yes	1	1	no	yes	no	no	yes	no	no	-3 ABNORMAL CHEST	neg	0	0	1	1		abnormal	1	2	1518
HHcontct	m			no		yes	1	1	no	yes	no	no	yes	no	yes	-3 ABNORMAL CHEST	neg	0	0		3		abnormal	1	2	1519
presumptive	m	opd		no		yes	1	1	no	yes	no	no	yes	no	no		neg	0	0		1			1	2	1520
presumptive	m	opd		no		yes	0	1	yes	no	no	no	yes	no	no		neg		0		1			1	2	1521
presumptive	f	opd		no		yes	1	1	no	yes	no	no	yes	no	no	-3 ABNORMAL CHEST	neg	0	0		2		abnormal	1	2	1522
HHcontct	m			no		yes	1	1	no	no	no	no	yes	no	yes	-3 RIGTH HILAR LN(MILD)	neg		0		7		abnormal	1	2	1523
presumptive	f	opd		no		yes	1	1	yes	no	no	no	yes	no	no	-3 NORMAL CHEST	neg	1	0		0	clinical	normal	1	2	1524
HHcontct	f			no		yes	1	1	no	no	no	no	no	no	yes		neg		0		5			1	1	1525
presumptive	f	opd		no		yes	1	1	no	no	no	no	yes	no	no	-3ABNORMAL CHEST	neg	0	0		2		abnormal	1	2	1526
HHcontct	m			no		yes	0	1	no	no	no	no	no	no	yes	-3 rigth hilar LN (MILD)	neg	0	1		1		abnormal	1	1	1527
presumptive	f	Malnutrition		no		yes	1	2	yes	yes	yes	no	yes	no	no	-3 NORMAL CHEST	neg	1	0	1	1	bact.conf	normal	1	2	1528
HHcontct	f			no		yes	0	1	no	yes	no	no	no	no	yes		neg		0		3			1	2	1529
HHcontct	f			no		no			no	no	no	no	no	no	yes	-3 NORMAL	neg		1		3		normal	1	0	1530
presumptive	f	opd		no		yes	1	1	no	no	no	no	yes	no	no	-3 NORMAL CHEST	neg	0	0		1		normal	1	2	1531
HHcontct	f			no		yes	1	1	no	no			no	no	yes	NORMAL	neg	0	0		13		normal	1	1	1532
presumptive	m	opd		no		yes	1	1	no	yes	no	no	yes	no	no	-3 NORMAL CHEST	neg		0		3		normal	1	2	1533
HHcontct	f			no		yes	1	1	yes	no	no	no	yes	no	yes	ABNORMAL CHEST	neg		0	1	6		abnormal	1	2	1534
presumptive	f	opd		no		yes	1	1	no	yes	no	no	yes	no	no		neg	0	0		1			1	2	1535
HHcontct	f			no		yes	1	1	yes	yes	no	no	yes	no	yes	-3 ABNORMAL CHEST	neg	0	0		1		abnormal	1	2	1536
presumptive	m	opd		no		yes	1	1	no	no	no	no	yes	no	no	-3 BILATARAL HILAR	neg	0	0		4		abnormal	1	2	1537
HHcontct	m			no		yes	1	1	yes	yes	yes	no	yes	no	yes	-3 ABNORMAL CHEST	pos	0	1		0		abnormal	1	2	1538
presumptive	f	opd		no		yes	1	1	no	yes	no	no	no	no	no	-3 ABNORMAL CHEST	neg		0		1		abnormal	1	2	1539
HHcontct	m			no		no			no	no	no	no	no	no	yes		neg		0		8			1	0	1540
presumptive	f	opd		no		yes	1	1	no	no	no	no	yes	no	no	-3 ABNORMAL CHEST	neg	1	0		1	clinical	abnormal	1	2	1541
presumptive	m	opd		no		yes	1	1	no	no	no	no	yes	no	no	-3 ABNORMAL CHEST	neg	0	0		6		abnormal	1	2	1542
presumptive	m	opd		no		yes	0	1	yes	no	no	no	yes	no	no	-3 NORMAL CHEST	neg		0		0		normal	1	2	1543
HHcontct	f			no		yes	1	1	yes	yes	no	no	yes	yes	yes	-3 ANORMAL CHEST	neg	1	0		1	clinical	abnormal	1	2	1544
HHcontct	m			no		no			no	no	no	no	no	no	yes	-3 ABNORMAL	neg		0		7		abnormal	1	0	1545
presumptive	f	opd		no		yes	0	1	yes	no	no	no	yes	no	no	-3NORMAL CHEST	neg		0		4		normal	1	2	1546
HHcontct	f			no		no			no	no	no	no	no	no	yes	-3 NORMAL	neg		1		3		normal	1	0	1547
presumptive	m	opd		no		yes	1	1	no	no	no	no	yes	no	no	-3 NORMAL CHEST	neg		0		0		normal	1	2	1548
HHcontct	f			no		yes	1	1	yes	yes	no	no	yes	no	yes	-3 NORMAL	neg	1	0		1	clinical	normal	1	2	1549
HHcontct	f			no		no			no	no	no	no	no	no	yes		neg		1		1			1	0	1550
presumptive	m	ART		no		no			no	no	no	no	no	no	no	-3 NORMAL CHEST	pos	0	1		3		normal	0	0	1551
HHcontct	m			no		yes	1	1	yes	no	yes	no	no	no	yes	-3 NORMAL CHEST	neg	0	0		2		normal	1	2	1552
presumptive	f	opd		no		no			no	no			no	no	no		pos		1		14			0	0	1553
HHcontct	f			no		yes	1	1	no	no	no	no	yes	no	yes	-3ABNORMAL	neg		0		6		abnormal	1	2	1554
presumptive	f	ART		no		no			no	no			no	no	no		neg		1		10			0	0	1555
presumptive	f	opd		no		no			no	no	no	no	no	no	no		pos		1		4			0	0	1556
HHcontct	f			no		yes	1	1	no	yes	no	no	no	yes	yes	-3ABNORMAL CHEST	neg	0	0		3		abnormal	1	2	1557
presumptive	f	opd		no		yes	1	1	yes	yes			yes	no	no	-3NORMAL CHEST	neg	0	0		11		normal	1	2	1558
presumptive	f	ART		no		no			no	no			no	no	no		pos		1		11			0	0	1559
HHcontct	m			no		no			no	no	no	no	yes	no	yes	-3 NORMAL	neg	0	1		4		normal	1	1	1560
presumptive	f	ART		no		no			no	no	no	no	no	no	no	-3 normal chest	pos	0	1		9		normal	0	0	1561
HHcontct	f			no		no			no	no	no	no	no	no	yes		neg		0		6			1	0	1562
presumptive	f	ART		no		no			no	no			no	no	no	ABNORMAL	pos		0	1	13		abnormal	1	0	1563
HHcontct	m			no		yes	1	1	yes	no	no	no	yes	no	yes	-3 ABNORMAL CHEST	neg	0	0		5		abnormal	1	2	1564
presumptive	f	ART		no		no			no	no			no	no	no		pos		1		14			0	0	1565
HHcontct	f			no		yes	1	1	yes	yes	no	no	yes	no	yes	-3 ABNORMAL CHEST	neg	0	0		0		abnormal	1	2	1566
presumptive	f	ART		no		no			no	no	no	no	no	no	no		pos		1		9			0	0	1567
presumptive	m	opd		no		yes	1	1	no	yes	no	no	no	no	no		neg	0	0		1			1	2	1568
presumptive	m	opd		no		yes	1	1	yes	no	no	no	no	no	no	-3 NORMAL CHEST	neg		0		2		normal	1	2	1569
presumptive	f	ART		no		no			no	no			no	no	no	NORMAL CHEST	pos	0	1	1	12		normal	0	0	1570
HHcontct	f			no		yes	1	1	yes	yes	no	no	no	no	yes	-3 ABNORMAL CHEST	neg	1	0		0	clinical	abnormal	1	2	1571
presumptive	m	ART		no		no			no	no	no	no	no	no	no		pos		1		4			0	0	1572
presumptive	f	opd		no		no			no	no			no	no	no	-3 NORMAL CHEST	neg	0	0		13		normal	0	0	1573
HHcontct	f			no		yes	1	1	no	yes	no	no	yes	no	yes		neg		1		3			1	2	1574
presumptive	m	ART		no		no			no	no			no	no	no	-3 NORMAL CHEST	pos	0	0		12		normal	0	0	1575
presumptive	f	opd		no		yes	1	1	no	no	no	no	yes	no	no		neg		0		0			1	2	1576
presumptive	f	opd		no		yes	0	1	no	yes	yes	no	yes	no	no		neg		0		2			1	2	1577
HHcontct	m			no		no			no	yes	no	no	yes	no	yes		neg		1		3			1	2	1578
presumptive	m	opd		no		yes	1	1	yes	yes	yes	no	no	yes	no	-3 NORMAL CHEST	neg	0	0		0		normal	1	2	1579
HHcontct	f			no		yes	1	1	yes	yes	no	no	yes	no	yes		neg		1		4			1	2	1580
presumptive	f	opd		no		yes	1	1	yes	no	no	no	yes	no	no		neg	0	0		2			1	2	1581
HHcontct	f			no		yes	1	1	yes	yes	no	no	yes	no	yes		neg		1		2			1	2	1582
presumptive	f	ART		no		yes	1	3	yes	yes			yes	yes	no	-3 ABNORMAL CHEST	neg		1		11	bact.conf	abnormal	1	2	1583
HHcontct	f			no		yes	1	1	no	yes	no	no	yes	no	yes	-3 ABNORMAL CHEST	neg	1			0	clinical	abnormal	1	2	1584
presumptive	f		I.P.D	no		yes	1	1	yes	yes	no	no	no	no	no	-3 ABNORAL CHEST	neg	0	0		2	bact.conf	abnormal	1	2	1585
HHcontct	m			no		no			no	no			no	no	yes		neg		1		5			1	0	1586
presumptive	f	ART		no		yes	1	1	no	no			yes	no	no	normal	pos	0	0	1	13		normal	1	2	1587
HHcontct	m			no		no			no	no			no	no	yes		neg		0		10			1	0	1588
presumptive	f	opd		no		yes	1	1	yes	no	no	no	yes	no	no		neg	0	0		0			1	2	1589
presumptive	m	opd		no		yes	1	1	no	no	no	no	yes	no	no	-3 NORMAL CHEST	neg	0	0		2		normal	1	2	1590
presumptive	f	opd		no		yes	1	1	yes	no	no	no	yes	no	no		neg	0	0		2			1	2	1591
presumptive	f	opd		no		yes	1	1	yes	yes	no	no	yes	no	no		neg		0		1			1	2	1592
HHcontct	m			no		yes	1	1	no	yes	no	no	no	no	yes	NORMAL	neg		0		0		normal	1	2	1593
presumptive	m	opd		no		yes	1	1	no	no	no		yes	no	no		neg		0		1			1	2	1594
HHcontct	m			no		yes	0	1	no	yes	no	no	yes	no	yes	-3 ABNORMAL	neg	0	0		3		abnormal	1	2	1595
presumptive	f	opd		no		yes	1	1	no	yes	no	no	yes	no	no	-3 ABNORMAL CHEST	neg	0	0		1		abnormal	1	2	1596
HHcontct	f			no		no			no	no	no	no	no	no	yes	-3NORMAL	neg	0	0		0		normal	1	0	1597
presumptive	m	opd		no		yes	1	1	no	yes	no	no	yes	no	no		neg	0	0		1			1	2	1598
presumptive	m	opd		no		yes	1	1	no	yes	no	no	yes	no	no		neg	0	0		1			1	2	1599
HHcontct	m			no		yes	1	2	yes	no	no	no	yes	yes	yes	ABNORMAL CHEST	neg		0		6	bact.conf	abnormal	1	2	1600
presumptive	m	Malnutrition		no		yes	1	1	yes	yes	no	no	yes	yes	no		neg	0	0		3			1	2	1601
presumptive	m	opd		no		no			no	no			no	no	no	-3 NORMAL CHEST	pos	0	1	1	14		normal	0	0	1602
presumptive	m	opd		no		yes	1	1	yes	no	yes	no	yes	no	no	-3ABNORMAL	neg		0		2	bact.conf	abnormal	1	2	1603
HHcontct				no		no			no	no	no	no	no	no	yes	NORMAL	neg		0		6	bact.conf	normal	1	0	1604
HHcontct	f			no		yes	1	1	no	yes	no	no	no	no	yes	RIGTH HILAR LN,LEFT HILAR OPACITIES	neg		0		4	clinical	abnormal	1	2	1605
presumptive	m	opd		no		yes	0	1	yes	no	no	no	no	no	no		neg		0		0			1	2	1606
HHcontct	m			no		yes	1	1	no	no	no	no	yes	no	yes	RIGTH MID LOWER ZONE OPACITIES LEFT HILAR LN	neg		0		0		abnormal	1	2	1607
presumptive	m	opd		no		yes	1	1	no	yes	no	no	yes	no	no	-3 ABNORMAL	neg		0		3		abnormal	1	2	1608
HHcontct	f			no		no			no	no			no	no	yes	BILATRAL HILAR LN	neg		0		10		abnormal	1	0	1609
presumptive	m	opd		no		yes	0	1	yes	no	no	no	yes	no	no		neg	0	0		4			1	2	1610
presumptive	m	ART		no		no			no	no	no	no	no	no	no	NORMAL	neg		0		0		normal	0	0	1611
presumptive	f	ART		no		yes	1	1	no	yes	no	no	yes	no	no	ABNORMAL CHEST	neg	0	0	1	9		abnormal	1	2	1612
HHcontct	m			no		yes	0	1	no	no			no	no	yes		neg		0		12			1	1	1613
presumptive	m	ART		no		no			no	no			no	no	no	-3 NORMAL CHEST	pos	0	1		13		normal	0	0	1614
HHcontct	m	opd		no		yes	1	1	yes	no			no	no	no	NORMAL	neg		0		11		normal	1	2	1615
HHcontct	m			no		yes	1	1	no	yes	no	no	no	no	yes	ABNORMAL - BILATERAL HILAR LN	neg		0		0		abnormal	1	2	1616
HHcontct	m			no		yes	1	1	no	no	no	no	no	no	yes	CLEAR CHEST	neg		1		2		normal	1	1	1617
presumptive	m	ART		no		no			no	no			no	no	no		pos	0	1		13			0	0	1618
HHcontct	f	ART		no		yes	0	1	no	no	no	no	no	no	yes	CLEAR CHEST	neg		0		3		normal	1	1	1619
HHcontct	m			no		no			no	no	no	no	no	no	yes	NORMAL	neg		1		0		normal	1	0	1620
presumptive	m	opd		no		yes	1	1	yes	no	no	no	no	no	no	-3 ABNORMAL CHEST	neg	0	0		7		abnormal	1	2	1621
HHcontct	f			no		no			no	no	no	no	no	no	yes	NORMAL	neg		1		2		normal	1	0	1622
presumptive	f	opd		no		yes	0	1	yes	no			no	no	no	-3 NORMAL CHEST	neg	0	1		12		normal	1	2	1623
HHcontct	f			no		no			no	no	no	no	no	no	yes	NORMAL	neg		1		0		normal	1	0	1624
presumptive	m	ART		no		no			no	no			no	no	no		pos		1		14			0	0	1625
HHcontct	m			no		yes	1	1	no	yes	no	no	no	no	yes		neg		1		2			1	2	1626
presumptive	f	Malnutrition		no		yes	1	1	yes	yes	yes	no	yes	no	no	ABNORMAL	neg	1	0	1	1	clinical	abnormal	1	2	1627
presumptive	f	opd		no		yes	1	1	yes	yes	no	no	yes	no	no	ABNORMAL CHEST	neg		0	1	2		abnormal	1	2	1628
HHcontct	m			no		no			no	no	no	no	no	no	yes		neg		0		2			1	0	1629
presumptive	m	ART		no		no			no	no			no	no	no	-3 NORMAL CHEST	neg	0	1		14		normal	0	0	1630
HHcontct	f			no		yes	0	1	no	yes			no	no	yes	ABNORMAL - RIGHT HILAR LN	neg		0		11		abnormal	1	2	1631
presumptive	f	ART		no		no			no	no	no	no	no	no	no	-3 NORMAL CHEST	pos		1		0		normal	0	0	1632
HHcontct	f			no		no			no	no	no	no	no	no	yes	NORMAL	neg		1		5		normal	1	0	1633
presumptive	f	ART		no		no			no	no	no	no	no	no	no		pos		1		2			0	0	1634
HHcontct	f			no		yes	1	1	no	no	no	no	no	no	yes	-3 normal chest	neg		1		0		normal	1	1	1635
presumptive	m	ART		no		yes	1	1	no	no	no	yes	yes	no	no		pos	0	1		9			1	2	1636
presumptive	m	ART		no		yes	0	1	yes	yes	no	no	yes	no	no	ABNORMAL	pos	0	0	1	9	clinical	abnormal	1	2	1637
presumptive	m	openaccess		no		yes	0	1	no	yes			yes	no	yes	normal	neg		0		14		normal	1	2	1638
presumptive	m	opd		no		yes	0	1	yes	yes	no	yes	yes	no	no	ABNORMAL	neg	1	0	1	1	clinical	abnormal	1	2	1639
presumptive	m	opd		no		yes	0	2	yes	yes	no	no	yes	no	no	normal chest	neg		0	1	4		normal	1	2	1640
presumptive	m	TB clinic		no		yes	1	1	no	yes			no	no	no		neg		0		10			1	2	1641
HHcontct	f			no		no			no	no	no	no	yes	no	yes	-3 RIGHT HILAR LN-MILD , LEFT MID ZONE MILD OPACITY	neg		0		1		abnormal	1	1	1642
presumptive	m	ART		no		no			no	no			no	no	no		pos		1		10			0	0	1643
HHcontct	m			no		no			no	yes	no	no	yes	no	yes	CHEST: CLEAR , NO LYMPHADENOPATHY,CNS-NORMAL, PA-NAD	neg		0		1		normal	1	2	1644
presumptive	f	opd		no		yes	1	1	no	yes	no	no	no	no	no	-3 NORMAL CHEST	neg	1	0		1	clinical	normal	1	2	1645
HHcontct	f			no		yes	0	1	no	no			no	no	yes		neg		0		11			1	1	1646
presumptive	f	ART		no		no			no	no	no	no	no	no	no		pos		1		2			0	0	1647
HHcontct	m			no		no			no	no	no	no	no	no	yes		neg		0		0			1	0	1648
presumptive	m	ART		no		no			no	no	no	no	no	no	no	NORMAL CHEST	pos		1	1	0		normal	0	0	1649
presumptive	m	opd		no		yes	1	1	yes	no	no	no	yes	no	no	-3 NORMAL CHEST	neg		0		8		normal	1	2	1650
presumptive	f	ART		no		no			no	no			no	no	no		pos	1	0		14			0	0	1651
presumptive	m	opd		no		yes	1	1	no	no	no	no	yes	no	no	-3 ABNORMAL CHEST	neg	0	0		1		abnormal	1	2	1652
presumptive	f	opd		no		yes	1	1	yes	yes	yes	no	yes	no	no	ABNORMAL CHEST	neg	0	0	1	2	bact.conf	abnormal	1	2	1653
presumptive	f	opd		no		no			no	no			no	no	no		neg	0	0		13			0	0	1654
presumptive	m	opd		no		yes	1	1	no	yes			no	no	no	-3 ABNORML CHEST	neg	1	0	1	13	clinical	abnormal	1	2	1655
HHcontct	f			no		yes	0	1	yes	no	no	no	yes	no	yes	-3 ABNORMAL CHEST	neg	1	0		1	clinical	abnormal	1	2	1656
presumptive	f	TB clinic		no		yes	1	1	no	no	no		yes	no	no	-3 NORMAL CHEST	neg	0	0		0		normal	1	2	1657
presumptive	m	opd		no		yes	1	1	no	yes	no	no	yes	no	no	-3 ABNORMAL CHEST	neg	0	0		3		abnormal	1	2	1658
HHcontct	m			yes	2017	yes	1	1	no	no	no	no	no	yes	yes	-3 NORMAL CHEST	neg	0	0		9		normal	1	2	1659
presumptive	f	opd		no		yes	1	1	yes	yes	no	no	no	no	no	-3 NORMAL CHEST	neg	0	0		0		normal	1	2	1660
presumptive	f	ART		no		yes	0	1	no	yes	no	no	yes	no	no	-3 ABNORMAL CHEST	neg		0		7		abnormal	1	2	1661
presumptive	f	opd		no		yes	1	1	yes	no	no	no	yes	no	no		neg	0	0		0			1	2	1662
presumptive	m	opd		no		yes	1	1	yes	yes	no	no	no	no	no		neg	0	0		0			1	2	1663
presumptive	f	Malnutrition		no		yes	1	1	yes	no	no	no	yes	no	no		neg	0	0		1			1	2	1664
HHcontct	m			no		yes	1	1	yes	yes			yes	yes	yes	-3 ABORMAL CHEST	neg		0		11	clinical	abnormal	1	2	1665
presumptive	m	ART		no		yes	1	1	no	no			no	no	no	-3 NORMAL	pos	0	1	1	11		normal	1	1	1666
presumptive	m	TB clinic		no		yes	1	1	yes	no	no	no	yes	no	no	-3 NORMAL CHEST	neg		0		1		normal	1	2	1667
HHcontct	f			no		yes	1	1	no	no	yes	no	no	no	yes		neg		0		8			1	2	1668
presumptive	m	ART		no		no			no	no			no	no	no		pos		1		14			0	0	1669
presumptive	m	ART		no		no			no	no	no	no	no	no	no		pos		1		9			0	0	1670
HHcontct	f			no		yes	1	1	yes	yes	no	no	yes	no	yes		neg		0		0			1	2	1671
presumptive	f	opd		no		yes	1	1	no	yes	no	no	yes	no	no		neg	0	0		1			1	2	1672
presumptive	m	opd		no		yes	1	1	no	yes	no	no	yes	no	no		neg	0	0		1			1	2	1673
HHcontct	f			no		no			no	no	no	no	no	no	yes	-3 NORMAL CHEST	neg	0	1		5		normal	1	0	1674
presumptive	m	ART		no		no			no	no			no	no	no		pos		1		14			0	0	1675
HHcontct	m			no		yes	1	1	yes	yes	no	no	yes	no	yes	ABNORMAL	neg	0	0		0		abnormal	1	2	1676
presumptive	f	opd		no		yes	1	1	no	yes	no	no	yes	no	no	RIGHT HILAR LN	neg	0	0		5		abnormal	1	2	1677
presumptive	m	opd		no		yes	1	1	no	yes	no	no	yes	no	no	Bilateral hilar lymphadenopathy, right lower zone infiltrates	neg	0	0	1	5	clinical	abnormal	1	2	1678
HHcontct	f			no		yes	1	1	yes	no			yes	no	yes		neg		0		13			1	2	1679
HHcontct	f			no		yes	1	1	yes	yes	no	no	yes	no	yes		neg		0		8			1	2	1680
presumptive	m	opd		no		yes	1	1	no	yes	no	no	yes	no	no	-3 ABNORMAL CHEST	neg	0	0		2		abnormal	1	2	1681
HHcontct	f			no		yes	1	1	no	yes	no	no	yes	no	yes		neg		0		5			1	2	1682
presumptive	f	opd		no		yes	1	1	yes	no	no	no	no	yes	no	-3 ABNORMAL CHEST	neg	0	0		4		abnormal	1	2	1683
presumptive	f	opd		no		yes	1	1	no	no	no	no	yes	no	no	-3 ABNORMAL	neg	0			0		abnormal	1	2	1684
HHcontct	m			no		yes	0	1	no	no	no	no	no	no	yes	-3 NORMAL CHEST	neg		1		3		normal	1	1	1685
presumptive	m	ART		no		yes	1	1	yes	yes			yes	yes	no	90	pos	1	0	1	14	clinical		1	2	1686
HHcontct	f			no		no			yes	no	no	no	yes	no	yes		neg		1		4			1	2	1687
presumptive	f	TB clinic		no		yes	1	1	yes	yes			no	no	no	ABNORMAL CHEST	neg		0	1	11		abnormal	1	2	1688
presumptive	f	opd		no		yes	1	1	yes	yes	no	no	yes	no	no	-3 NORMAL CHEST	neg	0	0		0		normal	1	2	1689
HHcontct	f			no		yes	1	1	no	no	no	no	yes	no	yes		neg		1		4			1	2	1690
presumptive	m	Malnutrition		no		yes	1	1	no	yes	no	no	yes	yes	no	-3 ABNORMAL CHEST	neg	0	0		1		abnormal	1	2	1691
HHcontct	m			no		yes	1	1	yes	yes	no	no	yes	no	yes		neg		1		5			1	2	1692
presumptive	m	opd		no		yes	1	1	yes	no			yes	no	no	ABNORMAL CHEST	neg	0	0	1	11		abnormal	1	2	1693
HHcontct	m			no		yes	1	1	yes	no	no	no	yes	no	yes		neg		1		4			1	2	1694
presumptive	m	opd		no		yes	1	1	yes	yes	no	no	yes	no	no	-3ABNORMAL CHEST	neg	0	0		3		abnormal	1	2	1695
HHcontct	f			no		yes	1	1	no	yes	no	no	yes	no	yes		neg		1		1			1	2	1696
HHcontct	f			no		no			no	no	no	no	no	no	yes		neg				8			1	0	1697
presumptive	m	opd		no		yes	1	1	no	no	no	no	yes	no	no	-3 NORMAL CHEST	neg	1	0		0	clinical	normal	1	2	1698
presumptive	f	Malnutrition		no		yes	1	1	yes	no	no	no	yes	no	no	-3 ABNORMAL CHEST	neg	1	0		1	clinical	abnormal	1	2	1699
presumptive	f	openaccess		no		yes	1	1	no	no	no	no	no	no	no	-3 normal chest	pos	0	1		8		normal	1	1	1700
presumptive	m	mch		no		yes	1	1	no	yes	no	no	yes	no	no		neg	0	0		0			1	2	1701
presumptive	m	ART		no		no			no	no	no	no	no	no	no		pos		1		8			0	0	1702
presumptive	f	ART		no		yes	1	1	yes	no			no	no	no	-3 ABNORMAL	pos	0	1		13		abnormal	1	2	1703
HHcontct	m			no		yes	1	1	no	yes	no	no	yes	no	yes	-3 NORMAL CHEST		0	0		4		normal	1	2	1704
presumptive	f	Malnutrition		no		yes	1	1	yes	no	no	no	yes	no	no		pos		0		3			1	2	1705
HHcontct	f			no		yes	1	1	no	yes			no	no	yes	NORMAL CHEST	neg		0	1	13		normal	1	2	1706
presumptive	f	opd		no		yes	1	1	yes	yes	no	no	yes	no	no		neg		0		1			1	2	1707
HHcontct	f			no		no			no	no	no	no	no	no	yes	NORMAL CHEST	neg	0	0		4		normal	1	0	1708
presumptive	m	opd		no		yes	0	1	yes	yes	no	no	yes	no	no	-3 NORMAL CHEST	neg		0		6		normal	1	2	1709
presumptive	m	opd		no		yes	1	1	no	no	no	no	yes	no	no		pos		0		9			1	2	1710
presumptive	m	opd		no		yes	0	1	no	no	no		yes	no	no	-3 NORMAL CHEST	neg	0	0		0		normal	1	2	1711
presumptive	f	TB clinic		no		yes	1	1	no	yes	no	no	yes	no	no	-3 NORMAL CHEST	neg	0	0		1		normal	1	2	1712
presumptive	f	TB clinic		no		yes	1	2	no	no	no	no	yes	no	no	-3 NORMAL CHEST	neg	1	0		0	clinical	normal	1	2	1713
presumptive	m	opd		no		yes	1	1	no	no	no	no	yes	no	no	-3 ABNORMAL	neg		0		0		abnormal	1	2	1714
presumptive	f	opd		no		yes	1	2	no	no	no	no	no	no	no	-3 NORMAL CHEST	neg	0	0		0		normal	1	1	1715
presumptive	m	opd		no		yes	1	1	yes	no	no	no	yes	no	no	-3 ABNORMAL CHEST	neg	0	0		2		abnormal	1	2	1716
presumptive	m	opd		no		yes	0	2	no	yes	no	no	yes	no	no	-3ABNORMAL	neg	0	0		1	clinical	abnormal	1	2	1717
HHcontct	f			no		no			no	yes	no	no	no	no	yes		neg		0		3			1	1	1718
presumptive	m	opd		no		yes	1	1	yes	no	no	no	yes	no	no	-3 ABNORMAL CHEST	neg	0	0		2		abnormal	1	2	1719
HHcontct	m			no		yes	1	1	no	yes			yes	no	yes		neg		0		12			1	2	1720
presumptive	f	Malnutrition		no		yes	1	1	yes	yes	no	no	yes	no	no	-3ABNORMAL CHEST	neg	0	0		2	clinical	abnormal	1	2	1721
HHcontct	m	opd		no		yes	1	1	yes	yes			yes	yes	no		neg	0	0		11			1	2	1722
presumptive	m	opd		no		yes	1	1	no	no	no		yes	no	no	-3 ABNORMAL CHEST	neg	1	0		0	clinical	abnormal	1	2	1723
presumptive	f	opd		no		yes	0	1	yes	yes	no	no	yes	no	no		neg	0	0		1			1	2	1724
presumptive	m	opd		no		yes	1	1	no	no	no	no	yes	no	no		neg	0	0		0			1	2	1725
presumptive	m	opd		no		yes	1	1	no	yes	no	no	yes	no	no		neg		0		2			1	2	1726
HHcontct	f			no		no			no	no			no	no	yes		neg		0	1	13			1	0	1727
presumptive	f	opd		no		yes	0	1	no	no	no	no	yes	no	no		neg		0		2			1	2	1728
presumptive	m	opd		no		yes	0	1	no	yes	no	no	yes	no	no		neg		0		0			1	2	1729
HHcontct	f			no		no			no	no	no	no	no	no	yes		neg		0		3			1	0	1730
presumptive	f	opd		no		yes	1	1	no	yes	no	no	yes	no	no	-3 ABNORMAL CHEST	neg	1	0		1	clinical	abnormal	1	2	1731
HHcontct	f			no		no			no	no	no	no	no	no	yes	NORMAL	neg		0	1	8		normal	1	0	1732
presumptive	m	opd		no		yes	1	1	no	no	no	no	yes	no	no	-3 NORMAL	neg	0	0		0		normal	1	2	1733
HHcontct	m			no		no			no	no	no	no	no	no	yes	N0RMAL	neg		1		0		normal	1	0	1734
presumptive	m	opd		no		yes	1	1	no	yes	no	no	yes	no	no	- 3 NORMAL CHEST	neg	0	0		1		normal	1	2	1735
presumptive	m	opd		no		yes	1	1	yes	no	no	no	yes	no	no	-3 ABNORMAL	neg	0	0		1		abnormal	1	2	1736
presumptive	f	opd		no		yes	0	1	no	yes	no	no	yes	no	no	BILETERAL HILAR LN	neg	0	0		6		abnormal	1	2	1737
presumptive	m	opd		no		yes	1	1	yes	no	no	no	no	no	no	-3 NORMAL CHEST	neg		0		0		normal	1	2	1738
HHcontct	m			no		no			no	no	no	no	no	no	yes		neg		0		7			1	0	1739
presumptive	f	opd		no		no			no	no	no	no	no	no	no		neg		0		0			0	0	1740
presumptive	f	opd		no		yes	1	1	yes	no	no	no	yes	no	no		neg	0	0		0			1	2	1741
HHcontct	m			no		yes	1	1	yes	no			no	no	yes		neg		0		10			1	2	1742
presumptive	m	opd		no		yes	1	1	no	yes	no	no	yes	no	no	-3 ABNORMAL CHEST	neg	1	0		0		abnormal	1	2	1743
HHcontct	f			no		yes	1	1	yes	no	no	no	yes	yes	yes		neg		0		6			1	2	1744
presumptive	f	opd		no		yes	1	1	no	yes	no	no	yes	no	no	-3 NORMAL	neg	0	0		2		normal	1	2	1745
HHcontct	f			no		no			no	no	no	no	yes	no	yes		neg		0		0			1	1	1746
presumptive	m	opd		no		yes	1	1	no	no	no	no	yes	no	no	-3 NORMAL CHEST	neg	0	0		0		normal	1	2	1747
presumptive	f	opd		no		yes	1	1	no	no	no	no	yes	no	no	-3 ABNORMAL CHEST	neg	0	0		1		abnormal	1	2	1748
HHcontct	m			no		yes	1	1	no	no	no	no	yes	no	yes		neg		0		7			1	2	1749
HHcontct	m			no		no			no	no			no	no	yes	NORMAL	neg		0	1	12		normal	1	0	1750
presumptive	f	ART		no		no			no	no			no	no	no	ABNORMAL	pos	0	1	1	11		abnormal	1	0	1751
presumptive	f	opd		no		yes	1	1	no	yes	no	no	yes	no	no	-3 ABNORMAL	neg	0	0		0		abnormal	1	2	1752
presumptive	m	opd		no		yes	1	1	no	yes	no	no	yes	no	no		neg	0	0		0			1	2	1753
presumptive	m	opd		no		yes	1	1	no	no	no	no	yes	no	no	-3 NORMAL CHEST	neg		0		1		normal	1	2	1754
presumptive	m	opd		no		yes	1	1	yes	yes	no	no	yes	no	no	-3 NORMAL	neg		0		0		normal	1	2	1755
HHcontct	f			no		yes	0	1	no	no	no	no	no	no	yes	ABNORMAL	neg	0	0		4		abnormal	1	1	1756
presumptive	m	opd		no		yes	1	1	yes	yes	no	no	yes	no	no		neg		0		0			1	2	1757
HHcontct	f			no		no			yes	no	no	no	no	no	yes	-3 NORMAL CHEST	neg		0		1		normal	1	1	1758
presumptive	f	opd		no		yes	1	1	no	yes	no	no	yes	no	no		neg	0	0		0			1	2	1759
presumptive	m	opd		no		yes	1	1	no	no	no	no	yes	no	no		neg	0	0		0			1	2	1760
presumptive	f	opd		no		yes	1	1	yes	yes			no	no	no	-3 ABNORMAL	neg		0		10		abnormal	1	2	1761
presumptive	f	opd		no		yes	0	1	yes	no	no	no	yes	no	no	-3 NORMAL CHEST	neg	0	0		0		normal	1	2	1762
HHcontct	f			no		no			no	no	no	no	no	no	yes	LEFT HILAR LN	neg	0	0		3		abnormal	1	0	1763
presumptive	f	opd		no		yes	1	1	no	no	no	no	yes	no	no		neg	0	0		1			1	2	1764
HHcontct	m			no		no			no	yes	no	no	yes	no	yes	BILATERAL HILAR LN	neg	0	0	1	7		abnormal	1	2	1765
presumptive	m	opd		no		yes	1	1	no	no	no	no	yes	no	no		neg	0	0		1			1	2	1766
HHcontct	f			no		no			no	no	no	no	no	no	yes	LEFT HILAR LN	neg	0	0		0		abnormal	1	0	1767
presumptive	m	opd		no		yes	1	1	no	yes	no	no	yes	no	no		neg	0	0		0			1	2	1768
presumptive	m	opd		no		yes	0	1	no	yes	no	no	yes	no	no		neg	0	0		0			1	2	1769
HHcontct	m			no		yes	1	1	yes	yes	no	no	yes	no	yes		neg		0		0			1	2	1770
presumptive	m	opd		no		yes	1	1	no	yes	no	no	no	no	no		neg	0	0		3			1	2	1771
HHcontct	m			no		yes	1	1	yes	yes	no	no	yes	no	yes	ABNORMAL	neg		0	1	4		abnormal	1	2	1772
presumptive	m	opd		no		yes	1	1	no	no	no	no	yes	no	no		neg		0		4			1	2	1773
HHcontct	m			no		no			yes	yes	no	no	yes	no	yes	NORMAL	neg	1	0		1	clinical	normal	1	2	1774
presumptive	m	opd		no		yes	1	1	no	yes	no	no	yes	no	no		neg		0		4			1	2	1775
presumptive	f	opd		no		yes	1	1	no	yes	no	no	yes	yes	no		neg		0		7			1	2	1776
HHcontct	m			no		yes	0	1	no	no			no	yes	yes	normal	neg	0	0	1	13		normal	1	2	1777
presumptive	f	opd		no		yes	1	1	yes	yes	no	no	yes	no	no		neg		0		0			1	2	1778
HHcontct	f			no		no			no	no			no	no	yes	NORMAL	neg		0		14		normal	1	0	1779
presumptive	f	opd		no		yes	1	1	no	no	no	no	yes	no	no		neg		0		4			1	2	1780
presumptive	m	opd		no		yes	0	1	no	no	no	no	yes	yes	no		neg		0		3			1	2	1781
HHcontct	f			no		yes	1	2	no	no			no	no	yes	BILATERAL HILAR LN	neg		0	1	11		abnormal	1	1	1782
presumptive	f	opd		no		yes	1	1	yes	no	no	no	yes	no	no		neg		0		2			1	2	1783
HHcontct	f			no		yes	1	1	yes	yes			no	no	yes	clear chest	neg		0	1	13		normal	1	2	1784
presumptive	m	opd		no		yes	1	1	yes	yes	no	no	yes	no	no	-3 NORMAL CHEST	neg	0	0		0		normal	1	2	1785
HHcontct	f			no		no			no	no	no	no	no	no	yes	NORMAL	neg		0	1	6		normal	1	0	1786
presumptive	f	ART		no		yes	1	1	yes	no			yes	no	no	-3 normal chest	pos		1		14		normal	1	2	1787
presumptive	f	ART		no		yes	1	1	no	no	no	no	no	no	no	-3 ABNORMAL CHEST LIGHT MIDDLE ZONE INLFLTRATION	pos	0	1	1	7	clinical	abnormal	1	1	1788
HHcontct	f			no		yes	1	1	yes	yes	no	no	yes	no	yes	clear chest	neg		0	1	7		normal	1	2	1789
presumptive	f	ART		no		no			no	no			no	no	no	normal chest	neg		0	1	10		normal	0	0	1790
presumptive	m	TB clinic		no		yes	1	1	yes	no	no	no	no	no	yes	NORMAL	neg		0	1	6		normal	1	2	1791
presumptive	f	ART		no		yes	1	1	no	yes			yes	no	no	NORMAL CHEST	pos	0	1	1	12		normal	1	2	1792
presumptive	f	opd		no		yes	1	1	no	no	no	no	yes	no	no	-3 NORMAL	neg	0	0		2		normal	1	2	1793
HHcontct	f			no		no			no	no	no	no	no	no	yes	NORMAL	neg		0		5		normal	1	0	1794
presumptive	m	openaccess		no		no			no	no	no	no	no	no	no	-3 ABNORMAL CHEST	pos	0	1		3		abnormal	1	0	1795
HHcontct	f			no		no			no	no	no	no	no	no	yes	-3 NORMAL CHEST	neg		0		0		normal	1	0	1796
presumptive	f	ART		no		no			no	no	no	no	no	no	no	-3 NORMAL CHEST	pos	0	0		3		normal	0	0	1797
HHcontct	m			no		no			no	no	no	no	yes	no	yes	NORMAL	neg		0	1	7		normal	1	1	1798
presumptive	f	ART		no		no			no	no			no	no	no	-3 normal chest	pos		1		10		normal	0	0	1799
HHcontct	m			no		yes	0	1	yes	yes	no	no	no	no	yes	LEFT MID ZONE INFRATES	neg	1	0	1	9	clinical	abnormal	1	2	1800
presumptive	f	ART		no		yes	1	1	no	yes			yes	no	no	ABNORMAL CHEST	pos		1	1	12		abnormal	1	2	1801
HHcontct	f			no		no			no	no			no	no	yes	CLEAR CHEST	neg		0	1	12		normal	1	0	1802
presumptive	f	ART		no		yes	1	1	no	no			no	no	no	NORMAL CHEST	neg	0	1	1	13		normal	1	1	1803
HHcontct	f			no		no			no	no	no	no	no	no	yes	BILATERAL MID ZONE INFILTRATION	neg		0		7		abnormal	1	0	1804
presumptive	m	opd		no		yes	0	1	no	yes	no	no	yes	no	no		neg		0		1			1	2	1805
HHcontct	f			no		yes	1	1	no	no	no	no	no	no	yes	BILATERAL OPACITIES IN THE MID ZONE	neg		0		8		abnormal	1	1	1806
HHcontct	f			no		no			no	no	no	no	no	no	yes	CHEST CLEAR	neg		0		1		normal	1	0	1807
HHcontct	m			no		yes	1	1	no	yes	no	no	no	no	yes	RIGTH HILAR LN	neg	0	0		4	clinical	abnormal	1	2	1808
presumptive	f	opd		no		yes	1	1	no	no	no	no	yes	yes	no	-3 ABNORMAL CHEST	neg	1	0		1	clinical	abnormal	1	2	1809
HHcontct	m			no		yes	1	1	yes	no	no	no	no	no	yes	NORMAL	neg		0		5		normal	1	2	1810
presumptive	m	opd		no		yes	1	1	no	yes	no	no	yes	no	no	-3 NORMAL CHEST	neg		0		6		normal	1	2	1811
presumptive	f	opd		no		yes	1	1	yes	no	no	no	yes	no	no	-3 ABNORMAL CHEST	neg	0	0		2		abnormal	1	2	1812
presumptive	f	opd		no		yes	1	1	no	no	no	no	yes	no	no		neg	0	0		0			1	2	1813
HHcontct	m			no		no			no	no			no	no	yes	NORMAL	neg		0		11		normal	1	0	1814
presumptive	f	opd		no		yes	1	1	yes	no	no	no	yes	no	no		neg	0	0		0			1	2	1815
HHcontct	m			no		no			no	no			no	no	yes	ABNORMAL	neg		0		11		abnormal	1	0	1816
presumptive	f	opd		no		yes	1	1	yes	yes	no	no	no	no	no	-3 NORMAL	neg	0	0		0		normal	1	2	1817
HHcontct	m			no		no			no	no	no	no	no	no	yes	BILATERAL HILAR LN	neg				7	clinical	abnormal	1	0	1818
presumptive	m	opd		no		yes	1	1	no	yes	no	no	yes	no	no		neg	0	0		0			1	2	1819
presumptive	m	opd		no		yes	0	1	no	no	no	no	yes	no	no		neg	0	0		1			1	2	1820
presumptive	m	opd		no		yes	1	1	no	yes	no	no	yes	no	no		neg		0		3			1	2	1821
presumptive	f	opd		no		yes	1	1	yes	no	no	no	yes	no	no	ABNORMAL CHEST	neg	0	0	1	1		abnormal	1	2	1822
presumptive	f	opd		no		yes	1	1	yes	no	no	no	no	no	no		neg	0	0		3			1	2	1823
presumptive	m	opd		no		yes	0	1	yes	no	no	no	no	no	no	-3 NORMAL CHEST	neg	0	0		3		normal	1	2	1824
presumptive	m	opd		no		yes	1	1	no	no			yes	no	no	-3 ABNORMAL CHEST	neg		0		11	clinical	abnormal	1	2	1825
presumptive	f	opd		no		yes	1	1	no	yes	no	no	yes	no	no	-3 ABNORMAL CHEST	neg	0	0		1		abnormal	1	2	1826
presumptive	f	opd		no		yes	1	1	no	yes	no	no	yes	no	no	-3 ABNORMAL CHEST	neg	0	0		3		abnormal	1	2	1827
presumptive	m	opd		no		yes	0	1	no	yes	no	no	yes	no	no		neg	0	0		0			1	2	1828
HHcontct	m			no		no			no	no	no	no	no	no	yes		neg		0		2	bact.conf		1	0	1829
presumptive	m	opd		no		yes	1	1	no	yes	no	yes	yes	no	no	ABNORMAL	neg	1	0	1	0	clinical	abnormal	1	2	1830
HHcontct	m			no		no			no	no	no	no	no	no	yes		neg		0		0			1	0	1831
presumptive	m	opd		no		yes	1	1	no	yes	no	no	yes	no	no		neg	0	0		2			1	2	1832
HHcontct	m			no		no			no	no	no	no	no	no	yes	NORMAL	neg		1		0		normal	1	0	1833
presumptive	f	opd		no		yes	0	1	no	yes	no	no	yes	no	no		neg	0	0		4			1	2	1834
HHcontct	m			no		yes	1	1	no	yes			no	no	yes	RIGTH MID ZONE OPACITIE,RIGTH MID ZONE CAVITY	neg		0		11	clinical	abnormal	1	2	1835
presumptive	m	opd		no		yes	1	1	no	yes	no	no	yes	no	no	-3 NORMAL CHEST	neg	0	0		0		normal	1	2	1836
presumptive	m	opd		no		yes	1	1	yes	yes	no	yes	no	yes	no	-3 NORMAL CHEST	neg	0	0		0		normal	1	2	1837
presumptive	m	ART		no		no			no	no	no	no	no	no	no		pos		1		6			0	0	1838
presumptive	m	ART		no		no			no	no	no	no	no	no	no		pos		1		2			0	0	1839
presumptive	f	opd		no		yes	1	1	no	yes	no	no	yes	no	no	BILATERA HILAR LN LEFT LOWER ZONE INFILTRATION	neg	0	0		1		abnormal	1	2	1840
presumptive	f	Malnutrition		no		yes	1	1	yes	yes	yes	yes	yes	yes	no	right hilar lymph nodes	neg	1	0	1	2		abnormal	1	2	1841
presumptive	f	opd		no		yes	1	1	yes	no	no	no	yes	no	no	-3 ABNORMAL CHEST	neg		0		8		abnormal	1	2	1842
presumptive	m	opd		no		yes	1	1	yes	yes	no	no	yes	yes	no	-3 ABNORMAL CHEST LOWER HILAR	neg	1		1	0	clinical	abnormal	1	2	1843
presumptive	f	opd		no		yes	1	1	no	no	no	no	no	no	no		pos		0		0			1	1	1844
presumptive	m	opd		no		yes	1	1	yes	no	no	no	yes	no	no	ABNORMAL CHEST	neg	1	0	1	0	clinical	abnormal	1	2	1845
presumptive	f	opd		no		yes	1	1	no	yes	no	no	no	no	no	abnormal-3 bilateral hilar LN	pos	0	1		0		abnormal	1	2	1846
presumptive	f	opd		no		yes	1	1	no	yes	no	no	yes	no	no	NORMAL	neg	0	0	1	7		normal	1	2	1847
presumptive	f	opd		no		no			yes	no	no	no	yes	yes	no	-3 CAD SCORE RIGHT HILAR LN (MILD)	neg	0	0		2		abnormal	1	2	1848
presumptive	f	opd		no		yes	1	1	yes	yes	yes	no	yes	no	no	ABNORMAL CHEST	neg		0	1	1	clinical	abnormal	1	2	1849
presumptive	f	ART		no		no			no	no	no	no	no	no	no		pos		1		4			0	0	1850
presumptive	m	ART		no		no			no	no	no	no	no	no	no	RIGHT HILAR LN	pos	0			3		abnormal	1	0	1851
presumptive	f	ART		no		no			no	no	no	no	no	no	no		pos		1		7			0	0	1852
presumptive	f	opd		no		no			no	no	no	no	no	no	no		pos		1		4			0	0	1853
presumptive	f	ART		no		no			no	no			no	no	no		pos		1		12			0	0	1854
presumptive	m	ART		no		no			no	no	no	no	no	no	no		pos		1		0			0	0	1855
presumptive	m	opd		no		yes	1	1	yes	yes	yes	no	yes	no	no	normal chest	pos	0		1	1		normal	1	2	1856
presumptive	f	opd		no		yes	1	1	no	no			yes	yes	no	RIGHT HILAR LN	neg		0		12		abnormal	1	2	1857
presumptive	f			no		yes	1	1	no	no	no	no	no	yes	no	-3ABNORMAL CHEST X-RAY	neg	0	0		0		abnormal	1	2	1858
presumptive	f	ART		no		yes	1	1	no	no	no	no	no	no	no	ABNORMAL	pos	0	1	1	5		abnormal	1	1	1859
presumptive	f	opd		no		yes	1	1	no	yes	no	no	no	yes	no		pos	0	1		2			1	2	1860
presumptive	m	opd		no		yes	0	1	no	no	no	no	yes	no	no	NORMAL	neg	0	0		0		normal	1	2	1861
presumptive	f	opd		no		yes	0	1	no	no	no	no	no	no	no	-3 normal chest	neg	0	0		5		normal	1	1	1862
presumptive	f	opd		no		yes	1	1	no	yes	no	no	yes	yes	yes	ABNORMAL -3 BILATERAL CREPS	neg	0	0		1		abnormal	1	2	1863
presumptive	f	opd		no		yes	1	1	no	no	no	no	no	no	no		neg	0			0			1	1	1864
presumptive	f	opd		no		yes	0	1	no	no	no	no	no	no	no	abnormal	neg		0		0	clinical	abnormal	1	1	1865
presumptive	f	opd		no		yes	1	1	no	no	no	no	yes	no	no		neg		0		1			1	2	1866
presumptive	f	opd		no		yes	1	1	yes	no	no	no	no	yes	no		neg		0		7			1	2	1867
presumptive	m	opd		no		yes	1	1	yes	yes	no	yes	yes	yes	no	-3 MILD RIGTH INFITRATES AND LEFT LOWER ZONE	neg	0	0		1	clinical	abnormal	1	2	1868
presumptive	m	opd		no		yes	1	1	no	no	no	no	yes	no	no		neg		0		0			1	2	1869
presumptive	f	opd		no		yes	1	1	no	yes	no	no	yes	no	no		neg	0	0		1			1	2	1870
presumptive	f	opd		no		yes	1	1	yes	yes	no	no	no	no	no	NORMAL CHEST	neg	0	0		0		normal	1	2	1871
presumptive	m	opd		no		yes	1	1	no	no	no	no	no	no	no	-3 NORMAL CHEST	neg	1	0		0		normal	1	1	1872
presumptive	f	opd		no		yes	1	1	yes	yes	no	no	no	no	no		neg	0	0		0			1	2	1873
presumptive	m	opd		no		yes	1	1	no	yes	no	no	yes	no	no		neg	0			0			1	2	1874
presumptive	m	opd		no		yes	0	1	yes	yes	no	no	yes	no	no		neg	0	0		1			1	2	1875
presumptive	f	opd		no		yes	1	1	yes	yes	yes	yes	yes	no	no	-3 NORMAL CHEST	neg	0	0	1	2		normal	1	2	1876
presumptive	m	opd		no		yes	1	1	yes	yes	no	no	yes	no	no	RIGHT LOWER ZONE CONSOLIDATION	neg	0	0	1	0		abnormal	1	2	1877
presumptive	f	opd		no		yes	1	1	no	no	no	no	yes	no	no		neg	0	0		0			1	2	1878
presumptive	m	opd		no		yes	1	1	yes	no	no	yes	no	yes	no	RIGHT MID ZONE CONSOLIDATION, RIGHT HILAR LN, LEFT LOWER ZONE CONSOLIDATION	neg	0	0	1	0		abnormal	1	2	1879
presumptive	f	openaccess		no		no			no	no	no	no	yes	yes	yes	BILATERAL INFILRATION,RIGTH HILAR LN	neg	0	0	1	3	clinical	abnormal	1	2	1880
presumptive	f	opd		no		no			yes	no	no	no	no	no	yes	NORMAL CHEST	neg	1	0	1	3	clinical	normal	1	1	1881
presumptive	m	opd		no		yes	1	1	no	no	no	no	yes	no	no		neg	0	0		1			1	2	1882
presumptive	m	opd		no		yes	1	1	yes	no	no	no	no	yes	no	-3 bilateral infiltrations	neg	0	0		0		abnormal	1	2	1883
presumptive	m	openaccess		no		yes	1	1	yes	yes	no	no	yes	no	no	RIGHT HILAR LN	neg	0	0		2		abnormal	1	2	1884
presumptive	f	ART		no		no			no	no	no	no	yes	no	no		neg	0	0		6			1	1	1885
presumptive	m	opd		no		yes	1	1	yes	no	no	no	no	no	no	-3 abnormal chest	neg		0		2		abnormal	1	2	1886
presumptive	m	ART		no		yes	1	1	no	no			no	no	no		pos	0	1		12			1	1	1887
presumptive	f	opd		no		yes	0	1	yes	no	no	no	no	no	no	-3 normal chest	neg	0	0		1		normal	1	2	1888
presumptive	m	opd		no		yes	1	1	yes	yes	no	no	no	no	no	-3	neg	0	0		3			1	2	1889
presumptive	m	opd		no		yes	1	1	yes	yes	no	no	no	yes	no	-3 ABNORMAL CHEST RIGHT HILAR LN	neg		1		6		abnormal	1	2	1890
presumptive	m	mch		no		yes	0	1	no	yes	no	no	yes	no	no	-3 ABNORMAL CHEST	neg	1	0		0		abnormal	1	2	1891
presumptive	m	opd		no		yes	1	1	yes	yes	yes	no	yes	yes	yes	PTB?/PNEUMUNIA NORMAL	neg	0	0	1	0	clinical	abnormal	1	2	1892
presumptive	f	opd		no		yes	1	1	yes	yes	yes	no	yes	no	no	-3	neg	1		1	1	clinical		1	2	1893
presumptive	f	opd		no		yes	1	1	no	yes	yes	yes	yes	no	no	ABNORMAL CHEST	neg	0	0	1	4		abnormal	1	2	1894
presumptive	m	opd		no		yes	1	2	no	no	no	no	no	no	no	NORMAL CHEST	neg		0	1	7		normal	1	1	1895
presumptive	m	ART		no		no			yes	no	no	no	yes	no	no		pos		1		9			1	2	1896
presumptive	f	ART		no		no			no	no	no	no	no	no	no		neg		0		8			0	0	1897
presumptive	f	ART		no		no			no	no	no	no	no	no	no		pos		1		5			0	0	1898
presumptive	m	opd		no		yes	1	1	no	yes	yes	no	yes	no	no	-3 RIGHT HILAR LN ABNORMAL	neg		0	1	0		abnormal	1	2	1899
presumptive	f	opd		no		yes	1	1	no	no	no	no	yes	no	no	ABNORNMAL	neg	1	0	1	0	clinical	abnormal	1	2	1900
presumptive	m	opd		no		yes	1	1	yes	no	no	no	no	no	no	-3 normal chest	neg	0	0		3		normal	1	2	1901
presumptive	m	ART		no		no			no	no	no	no	no	no	no		pos		1		5			0	0	1902
presumptive	f	ART		no		no			no	no	no	no	no	no	no		pos		1		2			0	0	1903
presumptive	f	opd		no		yes	1	1	yes	yes	yes	yes	no	yes	no	-3 ABNORMAL	neg	0	0	1	1		abnormal	1	2	1904
presumptive	f	opd		no		yes	1	1	yes	yes	no	no	yes	no	no		neg	0			0			1	2	1905
presumptive	m	ART		no		no			no	no			no	no	no		pos		1		10			0	0	1906
presumptive	f	opd		no		yes	1	1	no	no	no	no	yes	yes	no		neg	0			0			1	2	1907
presumptive	m	opd		no		yes	1	1	yes	yes	no	no	yes	no	no	-3 ABNORMAL CHEST	neg	0	0	1	0		abnormal	1	2	1908
presumptive	m	opd		no		yes	1	1	yes	yes	no	no	yes	no	no	-3 ABNORMAL CHEST	neg	0	0		1		abnormal	1	2	1909
presumptive	m	opd		no		yes	1	1	yes	no	no	no	no	no	no	-3 ABNORMAL CHEST BILATERAL HILAR INFILTRATION	neg	0	0		1		abnormal	1	2	1910
presumptive	f	opd		no		yes	0	1	no	no	no	no	no	no	no		neg		0		6			1	1	1911
presumptive	m	opd		no		yes	0	1	no	yes	no	no	no	no	no		neg	0	0		0			1	2	1912
presumptive	m	opd		no		yes	1	2	no	no	no	no	no	no	no	-3 ABNORMAL CHEST	neg		0		0		abnormal	1	1	1913
presumptive	f	opd		no		yes	0	1	no	yes	no	no	no	no	no	-3ABNORMAL CHEST	neg	0	0		0		abnormal	1	2	1914
presumptive	m	opd		no		yes	1	1	yes	yes	no	no	no	no	no		neg		0		0			1	2	1915
presumptive	f	opd		no		yes	1	1	yes	yes	yes	no	yes	no	no	RIGHT HILAR LN	neg	0	0	1	1		abnormal	1	2	1916
presumptive	m	ART		no		no			no	no			no	no	no		pos	0	1		12			0	0	1917
presumptive	m	opd		no		yes	1	1	no	no	no	no	no	no	no	RIGHT HILAR LN	neg	0	0		2		abnormal	1	1	1918
presumptive	f	opd		no		yes	1	1	yes	yes	yes	no	yes	no	no	NORMAL CHEST	pos	0	1		3		normal	1	2	1919
presumptive	f	opd		no		yes	1	1	no	no	no	no	no	no	no		neg		0		5			1	1	1920
presumptive	m	opd		no		no			no	no			no	no	no	BILATERAL HILAR LN	neg		0	1	10		abnormal	1	0	1921
presumptive	m	opd		no		yes	1	1	yes	no	no	no	no	no	no	RIGHT HILAR LN	neg	0	0		0		abnormal	1	2	1922
presumptive	m	opd		no		yes	1	1	yes	no	no	no	no	yes	no		neg	0	0		1			1	2	1923
presumptive	f	opd		no		yes	1	1	no	yes	no	no	yes	no	no		neg	0	0		1			1	2	1924
presumptive	f	opd		no		yes	0	1	no	yes	no	no	yes	no	no	RIGHT HILAR LN	neg		0		1		abnormal	1	2	1925
presumptive	f	opd		no		yes	1	1	yes	yes	no	no	no	no	no	-3 NORMAL CHEST	neg	0	0		1		normal	1	2	1926
presumptive	f	opd		no		yes	1	1	yes	no	no	no	no	no	no	NORMAL	neg		0		8		normal	1	2	1927
presumptive	f	opd		no		yes	1	1	yes	no			no	no	no	NORMAL	neg		0		11		normal	1	2	1928
presumptive	f	opd		no		yes	0	1	no	no	no	no	no	yes	no	NORMAL	neg		0		6		normal	1	2	1929
presumptive	m	opd		no		yes	1	1	no	no	no	no	yes	no	no	RIGHT HILAR LN	neg	0	0		1		abnormal	1	2	1930
presumptive	f	ART		no		yes	1	1	no	yes	no	no	no	no	no		neg		0		0			1	2	1931
presumptive	f	opd		no		yes	1	1	yes	yes	no	no	yes	yes	no		neg		0		1			1	2	1932
presumptive	m	opd		no		yes	1	1	yes	yes	no	no	no	yes	no		neg		0		0			1	2	1933
presumptive	f	opd		no		yes	1	1	yes	yes	yes	no	no	no	yes	-3 NORMAL CHEST	neg	0	0	1	4		normal	1	2	1934
presumptive	m	opd		no		yes	1	1	yes	yes	no	no	yes	no	no		neg	0	0		3			1	2	1935
presumptive	f	opd		no		yes	0	1	yes	yes	no	no	yes	no	no	normal	neg	0	0	1	0		normal	1	2	1936
presumptive	f	opd		no		yes	1	1	yes	yes	no		yes	no	no		neg	0	0		0			1	2	1937
presumptive	f	opd		no		yes	1	1	yes	no	no	no	yes	yes	no		neg	0	0		0			1	2	1938
presumptive	f	opd		no		yes	0	1	yes	yes	no	no	yes	no	no		neg	0	0		0			1	2	1939
presumptive	f	opd		no		yes	1	1	yes	yes	no	no	yes	no	no	ABNORMAL CHEST	neg	0	0	1	2		abnormal	1	2	1940
presumptive	f	opd		no		yes	1	1	no	yes	no	no	no	no	no		neg	0	0		0			1	2	1941
presumptive	f	opd		no		yes	1	1	yes	yes	no	no	no	no	no		neg	0	0		1			1	2	1942
presumptive	m	opd		no		yes	0	1	yes	yes	no	no	yes	no	no	-3 ABNORMAL	neg	1	0		0	clinical	abnormal	1	2	1943
presumptive	m	opd		no		yes	1	1	no	no	no	no	no	no	no		neg		0		0			1	1	1944
HHcontct	f			no		no			no	no	no	no	yes	no	yes	CLEAR CHEST	neg		0		7		normal	1	1	1945
presumptive	f	opd		no		yes	0	1	yes	no	yes	no	yes	yes	no	NORMAL	neg	0	0	1	0		normal	1	2	1946
presumptive	f	opd		no		yes	1	1	yes	no	no	no	yes	no	no	-3 normal chest	neg	0	0		1		normal	1	2	1947
HHcontct	m			no		yes	1	1	no	yes			no	no	yes	NORMAL	neg		0		11		normal	1	2	1948
presumptive	f	ART		no		no			no	no			no	no	no		pos		1		13			0	0	1949
HHcontct	f			no		yes	1	1	yes	yes	no	no	yes	no	yes	NORMAL	neg		1		1		normal	1	2	1950
HHcontct	f			no		no			no	no	no	no	no	no	yes	NORMAL	neg		1		4		normal	1	0	1951
presumptive	m	opd		no		yes	0	1	no	yes	yes	yes	yes	no	no	NORMAL	neg	0	0	1	3		normal	1	2	1952
HHcontct	m			no		yes	1	1	no	yes			yes	no	yes	NORMAL	neg		0		14		normal	1	2	1953
presumptive	m	opd		no		yes	1	1	no	no	no	no	yes	no	no	NORMAL	neg		1		4		normal	1	2	1954
presumptive	m	opd		no		yes	1	2	yes	yes	no	no	no	no	no		neg		0		1			1	2	1955
presumptive	f	opd		no		yes	1	1	yes	yes	no	no	yes	no	no	-3 NORMAL CHEST	neg	0	0		1		normal	1	2	1956
presumptive	f	opd		no		no			no	yes	yes	no	yes	no	no		neg		0		7			1	2	1957
presumptive	m	opd		no		no			yes	no	yes	no	no	no	no		neg	1	1	1	1	clinical		1	2	1958
presumptive	f	opd		no		yes	1	1	yes	yes	no	no	yes	yes	no		neg	0	0		1			1	2	1959
presumptive	f	opd		no		no			yes	no	yes	no	yes	no	no		neg		0		0			1	2	1960
presumptive	f	opd		no		yes	1	1	no	yes	no	no	yes	no	no		neg	0	0		0			1	2	1961
presumptive	m	opd		no		no			yes	yes	no	no	yes	no	no		neg		0		1			1	2	1962
presumptive	f	opd		no		yes	1	1	no	yes	no	no	yes	no	no	-3 ABNORMAL CHEST RIGHT HILAR LN (MILD)	neg	0	0		1		abnormal	1	2	1963
presumptive	m	opd		no		yes	1	1	no	no	yes	no	no	no	no	-3 ABNORMAL. RIGHT ADENOPATHY	neg		0		0		abnormal	1	2	1964
presumptive	m	opd		no		yes	1	1	yes	yes	no	no	yes	no	no	-3 ABNORMAL RIGHT LUNG INFILTRATION	neg	0	0		1		abnormal	1	2	1965
presumptive	m	opd		no		yes	1	1	yes	no	no	no	yes	no	no	-3ABNORMAL CHEST	neg	0	0		0	clinical	abnormal	1	2	1966
presumptive	f	opd		no		yes	1	3	yes	yes	yes	yes	yes	yes	no	ABNORMAL CHEST-BILATERAL HILR LN- RIGHT LOWER CONSLIDATION	neg		0	1	0	clinical	abnormal	1	2	1967
presumptive	f	opd		no		yes	1	1	yes	yes	no	no	yes	no	no	NORMAL CHEST	neg	0	0		0		normal	1	2	1968
presumptive	f	opd		no		yes	0	1	no	no	no	no	yes	no	no	RIGHT HILAR LN	neg	0	0		2		abnormal	1	2	1969
presumptive	f	opd		yes	2019	yes	1	3	no	no			no	no	no	ABNORMAL CHEST. HILAR LN- LEFT HILAR CAVITIES	neg		0	1	12	bact.conf	abnormal	1	1	1970
presumptive	m	opd		no		yes	1	1	yes	yes	no	no	no	no	no	RIGHT INLAR LN	neg		0		0		abnormal	1	2	1971
presumptive	m	opd		no		yes	1	1	yes	yes	yes	no	yes	no	no	RIGHT LOWER ZONE INFILTRATION	neg		0	1	0		abnormal	1	2	1972
presumptive	f	opd		no		yes	0	1	yes	yes	yes	yes	yes	no	no	-3 ABNORMAL CHEST, RIHGT HILAR LN	neg	1	0	1	1	clinical	abnormal	1	2	1973
presumptive	m	opd		no		yes	1	1	no	no	no	no	no	no	no	ABNORMAL BILATERAL HILAR	neg	1	0	1	0	clinical	abnormal	1	1	1974
presumptive	m	opd		no		yes	1	1	yes	yes	yes	no	yes	no	no	BILATERAL HIIAR LN	neg	0	0		0		abnormal	1	2	1975
presumptive	m	ART		no		no			no	no			no	no	no	normal chest	pos	0	1	1	13		normal	0	0	1976
presumptive	m	ART		no		no			no	no			no	no	no	BILATERAL HILAR LN- ABNORMAL CHEST	pos	0	1	1	10		abnormal	1	0	1977
presumptive	f	ART		no		yes	1	1	yes	no	no	no	no	yes	no	RIGHT HILAR LN	pos	0	1		1		abnormal	1	2	1978
presumptive	m	ART		no		no			no	no	no	no	no	no	no		pos		1		0			0	0	1979
presumptive	f	ART		no		no			no	no	no	no	no	no	no		pos		1		2			0	0	1980
presumptive	m	ART		no		no			no	no	no	no	no	no	no	NORMAL CHEST	pos		1	1	5		normal	0	0	1981
presumptive	m	ART		no		no			no	yes	no	no	no	no	no	BILATERAL HILAR LN	pos	0	1	1	0		abnormal	1	1	1982
presumptive	f	ART		no		no			no	no			no	no	no	BILATERAL HILAR LN MILD	pos	0	1	1	13		abnormal	1	0	1983
presumptive	m	TB clinic		no		yes	1	1	yes	yes	no	no	yes	no	yes	normal	neg		0	1	7		normal	1	2	1984
presumptive	f	mch		no		yes	1	1	no	yes	no	no	yes	no	no	-3 NORMAL CHEST	neg	0	0		1		normal	1	2	1985
presumptive	f	ART		no		no			no	no			no	no	no		neg		1		13			0	0	1986
presumptive	f	ART		no		no			no	no	no	no	no	no	no		neg		0		8			0	0	1987
presumptive	m	opd		no		yes	1	1	no	no	no	no	no	no	no		neg		0		0			1	1	1988
presumptive	m	ART		no		no			no	no			no	no	no		pos		0		12			0	0	1989
presumptive	m	opd		no		yes	0	1	yes	yes	no	no	yes	no	no	NORMAL	neg		0	1	8		normal	1	2	1990
presumptive	f	opd		no		yes	1	1	no	no	no		no	no	no	-3 NORMAL CHEST	neg		0		0		normal	1	1	1991
presumptive	m	opd		no		yes	1	2	no	no	yes	no	yes	no	no	-3 NORMAL CHEST	neg	0	0		0		normal	1	2	1992
presumptive	m	opd		no		yes	1	1	no	yes	no	no	yes	no	yes	-3 ABNORMAL CHEST	neg	0	0		4		abnormal	1	2	1993
presumptive	m	opd		no		yes	1	2	yes	yes	no	no	no	no	no	-3 NORMAL CHEST	neg		0	1	5		normal	1	2	1994
presumptive	f	openaccess		no		yes	1	1	no	no	no	no	yes	no	no	RIGHT HILAR LN	neg	0	1		3		abnormal	1	2	1995
presumptive	f	opd		no		yes	1	1	yes	yes	yes	yes	yes	no	yes	NORMAL	neg	1	0	1	0	clinical	normal	1	2	1996
presumptive	f	opd		no		yes	1	1	yes	no	no	no	yes	no	no	NORMAL	neg	0	0		0		normal	1	2	1997
presumptive	m	opd		no		yes	1	1	no	yes	no	no	yes	no	no	NORMAL	neg	0	0		0		normal	1	2	1998
presumptive	f	opd		no		yes	0	1	yes	yes	no	no	yes	no	no		neg	0	0		3			1	2	1999
[truncated: 3,151 more rows]
